# Supplementary material for: (μ-Ethane-1,2-diamine-κ2 N:N′)bis­[dicarbon­yl(η5-cyclo­penta­dien­yl)iron(II)] bis­(tetra­fluorido­borate)
Source: Acta Crystallogr Sect E Struct Rep Online. 2011 Mar 26;67(Pt 4):m485. doi: 10.1107/S1600536811010154 (PMC3099767; doi:10.1107/S1600536811010154)
Supplement: Supplementary file 1 [file e-67-0m485-sup1.cif]

##############################################################################
###                                                                        ###
###        Electronic paper (Acta Crystallographica Section E)             ###
###                                                                        ###
##############################################################################
#                                                                            #
# This CIF contains the data in a paper accepted for publication in Acta     #
# Crystallographica Section E. It conforms to the requirements of Notes      #
# for Authors for Section E, and has been peer reviewed under the auspices   #
# of the IUCr Commission on Journals.                                        #
#                                                                            #
# Full details of the Crystallographic Information File format               #
# are given in the paper "The Crystallographic Information File (CIF):       #
# a New Standard Archive File for Crystallography" by S. R. Hall, F. H.      #
# Allen and I. D. Brown [Acta Cryst. (1991), A47, 655-685].                  #
#                                                                            #
# The current version of the core CIF dictionary is obtainable from          #
# ftp://ftp.iucr.org/pub/cif_core.dic. The current version number is 2.4.    #
#                                                                            #
# Software is freely available for graphical display of the structure(s) in  #
# this CIF.  For information consult the CIF home page http://www.iucr.org/  #
# cif/home.html                                                              #
#                                                                            #
# This file may be used for bona fide research purposes within the           #
# scientific community so long as proper attribution is given to the journal # 
# article from which it was obtained.                                        #
#                                                                            #
##############################################################################
                                             
data_global
_audit_creation_method     'WinGX routine CIF_UPDATE'
_audit_conform_dict_name     cif_core.dic
_audit_conform_dict_version     2.4
_journal_date_recd_electronic     2011-02-23
_journal_date_accepted     2011-03-17
_journal_name_full     'Acta Crystallographica, Section E'
_journal_year     2011
_journal_volume     67
_journal_issue      4
_journal_page_first     m485
_journal_page_last     m485
_journal_paper_category     QM
_journal_coeditor_code     RZ2564
_publ_contact_author_name     'Omondi, B.'
_publ_contact_author_address
;
Research Centre for Synthesis and Catalysis
Department of Chemistry,
University of Johannesburg,
PO Box 524 Auckland Park,
Johannesburg,
South Africa
;
_publ_contact_author_email     boowaga@uj.ac.za
_publ_contact_author_fax     '27(011)5592819'
_publ_contact_author_phone     '27(011)5594415'
_publ_section_title
;\
(\m-Ethane-1,2-diamine-\k^2^<i>N</i>:<i>N</i>')bis[dicarbonyl(\h^5^-\
cyclopentadienyl)iron(II)] bis(tetrafluoridoborate)
;
loop_
    _publ_author_name
    _publ_author_address
    'M'thiruaine, Cyprian M.'
;
School of Chemistry,
University of KwaZulu-Natal,
Westville Campus,
Private Bag X54001,
Durban 4000,
South Africa
;
    'Friedrich, Holger B.'
;
School of Chemistry,
University of KwaZulu-Natal,
Westville Campus,
Private Bag X54001,
Durban 4000,
South Africa
;
    'Changamu, Evans O.'
;
Chemistry Department,
Kenyatta University,
PO Box 43844,
Nairobi
Kenya
;
    'Omondi, Bernard'
;
Research Centre for Synthesis and Catalysis
Department of Chemistry,
University of Johannesburg,
PO Box 524 Auckland Park,
Johannesburg 2006
South Africa
;
data_I
_audit_creation_method     'WinGX routine CIF_UPDATE'
_audit_conform_dict_name     cif_core.dic
_audit_conform_dict_version     2.4
_chemical_name_systematic
;
(\m-Ethane-1,2-diamine-\k^2^<i>N</i>:<i>N</i>')bis[dicarbonyl(\h^5^-
cyclopentadienyl)iron(II)] bis(tetrafluoridoborate)
;
_chemical_formula_moiety     'C16 H18 Fe2 N2 O4 2+, 2(B F4 -)'
_chemical_formula_sum     'C16 H18 B2 F8 Fe2 N2 O4'
_chemical_formula_iupac     '[Fe2 (C5 H5)2 (C2 H8 N2) (C O)4] (B F4)2'
_chemical_formula_weight     587.64
_symmetry_cell_setting     monoclinic
_symmetry_space_group_name_H-M     'P 21/c'
_symmetry_space_group_name_Hall     '-P 2ybc'
loop_
    _symmetry_equiv_pos_as_xyz
    'x, y, z'
    '-x, y+1/2, -z+1/2'
    '-x, -y, -z'
    'x, -y-1/2, z-1/2'
_cell_length_a     11.5593(7)
_cell_length_b     15.5194(9)
_cell_length_c     12.4056(8)
_cell_angle_alpha     90
_cell_angle_beta     95.7740(10)
_cell_angle_gamma     90
_cell_volume     2214.2(2)
_cell_formula_units_Z     4
_cell_measurement_reflns_used     51845
_cell_measurement_theta_min     1.77
_cell_measurement_theta_max     28.31
_cell_measurement_temperature     100(2)
_exptl_crystal_description     plate
_exptl_crystal_colour     yellow
_exptl_crystal_size_max     0.22
_exptl_crystal_size_mid     0.1
_exptl_crystal_size_min     0.03
_exptl_crystal_density_diffrn     1.763
_exptl_crystal_density_method     'not measured'
_exptl_crystal_F_000     1176
_exptl_absorpt_coefficient_mu     1.404
_exptl_absorpt_correction_type     multi-scan
_exptl_absorpt_process_details     '(SADABS; Bruker, 2007)'
_exptl_absorpt_correction_T_min     0.7476
_exptl_absorpt_correction_T_max     0.9591
_exptl_special_details
;
The intensity data was collected on a Bruker X8 Apex 4 K CCD diffractometer
using an exposure time of 20 sec/per frame. A total of 2220 frames were
collected with a frame width of 0.5\% covering upto \q = 28.31\% with 99.9%
completeness accomplished.
Two reflections omited. -8 2 2 and 5 2 6 Reason - affecting number of
intensities with I.LT - 2*sig(I)
;
_diffrn_ambient_temperature     100(2)
_diffrn_radiation_type     MoK\a
_diffrn_radiation_wavelength     0.71073
_diffrn_radiation_monochromator     graphite
_diffrn_measurement_device_type     'Bruker X8 APEXII 4K Kappa CCD'
_diffrn_measurement_method     '\f and \w'
_diffrn_reflns_number     50791
_diffrn_reflns_av_R_equivalents     0.0501
_diffrn_reflns_theta_min     1.77
_diffrn_reflns_theta_max     28.31
_diffrn_reflns_theta_full     28.31
_diffrn_measured_fraction_theta_max     0.999
_diffrn_measured_fraction_theta_full     0.999
_diffrn_reflns_limit_h_min     -15
_diffrn_reflns_limit_h_max     15
_diffrn_reflns_limit_k_min     -20
_diffrn_reflns_limit_k_max     20
_diffrn_reflns_limit_l_min     -16
_diffrn_reflns_limit_l_max     16
_diffrn_standards_number     0
_diffrn_standards_interval_count     0
_diffrn_standards_interval_time     0
_diffrn_standards_decay_%     0
_refine_special_details
;
Refinement of <i>F</i>^2^ against ALL reflections. The weighted <i>R</i>-factor
<i>wR</i> and goodness of fit <i>S</i> are based on <i>F</i>^2^, conventional
<i>R</i>-factors <i>R</i> are based on <i>F</i>, with <i>F</i> set to zero for
negative <i>F</i>^2^. The threshold expression of <i>F</i>^2^ >
\s(<i>F</i>^2^) is used only for calculating <i>R</i>-factors(gt) <i>etc</i>.
and is not relevant to the choice of reflections for refinement.
<i>R</i>-factors based on <i>F</i>^2^ are statistically about twice as large
as those based on <i>F</i>, and <i>R</i>- factors based on ALL data will be
even larger.
;
_reflns_number_total     5520
_reflns_number_gt     4548
_reflns_threshold_expression     I>2\s(I)
_refine_ls_structure_factor_coef     Fsqd
_refine_ls_matrix_type     full
_refine_ls_R_factor_all     0.0455
_refine_ls_R_factor_gt     0.0329
_refine_ls_wR_factor_gt     0.0766
_refine_ls_wR_factor_ref     0.0836
_refine_ls_goodness_of_fit_ref     1.137
_refine_ls_restrained_S_all     1.144
_refine_ls_number_reflns     5520
_refine_ls_number_parameters     307
_refine_ls_number_restraints     5
_refine_ls_hydrogen_treatment     constr
_refine_ls_weighting_scheme     calc
_refine_ls_weighting_details
         'calc w=1/[\s^2^(Fo^2^)+(0.0322P)^2^+1.9000P] where P=(Fo^2^+2Fc^2^)/3'
_atom_sites_solution_hydrogens     geom
_atom_sites_solution_primary     direct
_atom_sites_solution_secondary     difmap
_refine_ls_shift/su_max     0.012
_refine_ls_shift/su_mean     0
_refine_diff_density_max     0.523
_refine_diff_density_min     -0.358
_refine_ls_extinction_method     none
loop_
    _atom_type_symbol
    _atom_type_description
    _atom_type_scat_dispersion_real
    _atom_type_scat_dispersion_imag
    _atom_type_scat_source
    C C 0.0033 0.0016 'International Tables Vol C Tables 4.2.6.8 and 6.1.1.4'
    H H 0 0 'International Tables Vol C Tables 4.2.6.8 and 6.1.1.4'
    B B 0.0013 0.0007 'International Tables Vol C Tables 4.2.6.8 and 6.1.1.4'
    N N 0.0061 0.0033 'International Tables Vol C Tables 4.2.6.8 and 6.1.1.4'
    O O 0.0106 0.006 'International Tables Vol C Tables 4.2.6.8 and 6.1.1.4'
    F F 0.0171 0.0103 'International Tables Vol C Tables 4.2.6.8 and 6.1.1.4'
    Fe Fe 0.3463 0.8444 'International Tables Vol C Tables 4.2.6.8 and 6.1.1.4'
_computing_data_collection     'APEX2 (Bruker, 2007)'
_computing_cell_refinement     'SAINT-Plus (Bruker, 2007)'
_computing_data_reduction     'SAINT-Plus and XPREP (Bruker, 2007)'
_computing_structure_solution     'SHELXS97 (Sheldrick, 2008)'
_computing_structure_refinement     'SHELXL97 (Sheldrick, 2008)'
_computing_molecular_graphics     'ORTEP-3 (Farrugia, 1997)'
_computing_publication_material     'WinGX (Farrugia, 1999)'
loop_
    _atom_site_type_symbol
    _atom_site_label
    _atom_site_fract_x
    _atom_site_fract_y
    _atom_site_fract_z
    _atom_site_U_iso_or_equiv
    _atom_site_adp_type
    _atom_site_calc_flag
    _atom_site_refinement_flags
    _atom_site_occupancy
    _atom_site_disorder_assembly
    _atom_site_disorder_group
    C C1 0.9375(2) 0.08248(16) 0.57592(18) 0.0247(5) Uani d . 1 . .
    H H1 0.8639 0.0936 0.5285 0.03 Uiso calc R 1 . .
    C C2 0.9648(2) 0.00609(14) 0.63716(18) 0.0219(5) Uani d . 1 . .
    H H2 0.9135 -0.0454 0.641 0.026 Uiso calc R 1 . .
    C C3 1.07764(19) 0.01558(14) 0.68957(18) 0.0203(4) Uani d . 1 . .
    H H3 1.1197 -0.0279 0.7384 0.024 Uiso calc R 1 . .
    C C4 1.1215(2) 0.09711(14) 0.66286(19) 0.0219(5) Uani d . 1 . .
    H H4 1.2001 0.1208 0.6878 0.026 Uiso calc R 1 . .
    C C5 1.0341(2) 0.13820(15) 0.59066(19) 0.0248(5) Uani d . 1 . .
    H H5 1.0408 0.1959 0.5559 0.03 Uiso calc R 1 . .
    C C6 0.81634(18) 0.10642(13) 0.75085(17) 0.0162(4) Uani d U 1 . .
    C C7 0.97598(19) 0.22773(14) 0.76730(18) 0.0194(4) Uani d U 1 . .
    C C8 0.97213(17) 0.00688(13) 0.94213(16) 0.0144(4) Uani d . 1 . .
    H H8A 0.9856 -0.0445 0.8978 0.017 Uiso calc R 1 . .
    H H8B 0.8871 0.0144 0.9427 0.017 Uiso calc R 1 . .
    N N1 1.02188(15) 0.08372(11) 0.89374(14) 0.0156(3) Uani d . 1 . .
    H H1A 1.1013 0.0767 0.8992 0.019 Uiso calc R 1 . .
    H H1B 1.0071 0.1304 0.936 0.019 Uiso calc R 1 . .
    O O1 0.97866(16) 0.29991(10) 0.78238(15) 0.0309(4) Uani d . 1 . .
    O O2 0.71853(14) 0.09930(11) 0.74774(14) 0.0250(4) Uani d . 1 . .
    Fe Fe1 0.96912(2) 0.114343(18) 0.73886(2) 0.01336(8) Uani d U 1 . .
    C C9 0.48038(18) 0.49238(13) 0.55612(17) 0.0166(4) Uani d . 1 . .
    H H9A 0.5125 0.5381 0.6062 0.02 Uiso calc R 1 . .
    H H9B 0.3945 0.4954 0.552 0.02 Uiso calc R 1 . .
    C C10 0.5143(2) 0.48047(14) 0.85356(18) 0.0223(5) Uani d . 1 . .
    H H10 0.469 0.5355 0.8478 0.027 Uiso calc R 1 . .
    C C11 0.4862(2) 0.40502(15) 0.91205(18) 0.0213(4) Uani d . 1 . .
    H H11 0.4181 0.3982 0.9551 0.026 Uiso calc R 1 . .
    C C12 0.5737(2) 0.34334(15) 0.90177(18) 0.0226(5) Uani d . 1 . .
    H H12 0.5778 0.2848 0.9355 0.027 Uiso calc R 1 . .
    C C13 0.6554(2) 0.37873(16) 0.83542(19) 0.0250(5) Uani d . 1 . .
    H H13 0.7271 0.3497 0.8145 0.03 Uiso calc R 1 . .
    C C14 0.6186(2) 0.46380(15) 0.80752(19) 0.0238(5) Uani d U 1 . .
    H H14 0.6593 0.5048 0.7619 0.029 Uiso calc R 1 . .
    C C15 0.33575(18) 0.38898(13) 0.72337(17) 0.0172(4) Uani d U 1 . .
    C C16 0.4813(2) 0.26115(14) 0.71961(19) 0.0217(4) Uani d U 1 . .
    N N2 0.52009(16) 0.40719(11) 0.59844(14) 0.0169(4) Uani d . 1 . .
    H H2A 0.5991 0.4041 0.5946 0.02 Uiso calc R 1 . .
    H H2B 0.4862 0.366 0.5522 0.02 Uiso calc R 1 . .
    O O3 0.47605(17) 0.18899(11) 0.70654(16) 0.0352(4) Uani d . 1 . .
    O O4 0.23808(14) 0.40008(11) 0.71176(15) 0.0278(4) Uani d . 1 . .
    Fe Fe2 0.48971(2) 0.374292(18) 0.74962(2) 0.01372(8) Uani d U 1 . .
    B B1 0.7830(2) 0.17693(15) 0.0504(2) 0.0185(5) Uani d . 1 . .
    F F1 0.78888(12) 0.09908(9) 0.10823(12) 0.0298(3) Uani d . 1 . .
    F F2 0.70586(14) 0.16543(10) -0.04143(12) 0.0349(4) Uani d . 1 . .
    F F3 0.74205(13) 0.24107(9) 0.11366(13) 0.0328(3) Uani d . 1 . .
    F F4 0.89235(13) 0.19761(10) 0.02152(14) 0.0368(4) Uani d . 1 . .
    B B2 0.2759(2) 0.19786(17) 0.9296(2) 0.0226(5) Uani d . 1 . .
    F F5 0.18759(16) 0.21368(12) 0.99271(18) 0.0577(6) Uani d . 1 . .
    F F6 0.25526(17) 0.23972(12) 0.83285(16) 0.0568(6) Uani d . 1 . .
    F F7 0.38195(13) 0.22456(10) 0.98276(14) 0.0387(4) Uani d . 1 . .
    F F8 0.27978(13) 0.10907(10) 0.90999(15) 0.0384(4) Uani d . 1 . .
loop_
    _atom_site_aniso_label
    _atom_site_aniso_U_11
    _atom_site_aniso_U_22
    _atom_site_aniso_U_33
    _atom_site_aniso_U_12
    _atom_site_aniso_U_13
    _atom_site_aniso_U_23
    C1 0.0269(12) 0.0314(13) 0.0155(10) 0.0102(10) 0.0010(9) -0.0019(9)
    C2 0.0274(11) 0.0177(10) 0.0219(11) 0.0023(9) 0.0082(9) -0.0068(8)
    C3 0.0235(11) 0.0181(10) 0.0204(10) 0.0085(9) 0.0080(9) 0.0014(8)
    C4 0.0210(11) 0.0205(11) 0.0259(11) 0.0027(9) 0.0106(9) 0.0011(9)
    C5 0.0352(13) 0.0197(11) 0.0218(11) 0.0091(9) 0.0147(10) 0.0067(8)
    C6 0.0188(8) 0.0125(9) 0.0179(10) 0.0011(8) 0.0038(8) -0.0006(7)
    C7 0.0204(10) 0.0158(8) 0.0217(10) 0.0009(8) 0.0008(9) 0.0010(8)
    C8 0.0139(9) 0.0130(9) 0.0161(10) -0.0016(7) 0.0008(8) 0.0004(7)
    N1 0.0165(8) 0.0145(8) 0.0162(8) -0.0017(7) 0.0030(7) 0.0012(7)
    O1 0.0383(10) 0.0147(8) 0.0383(10) 0.0016(7) -0.0024(8) -0.0015(7)
    O2 0.0166(8) 0.0261(9) 0.0322(9) -0.0001(6) 0.0023(7) 0.0004(7)
    Fe1 0.01438(14) 0.01098(13) 0.01499(14) 0.00171(11) 0.00288(11) 0.00099(11)
    C9 0.0164(9) 0.0152(10) 0.0185(10) 0.0011(8) 0.0035(8) 0.0027(8)
    C10 0.0266(11) 0.0154(10) 0.0233(11) -0.0021(9) -0.0054(9) -0.0029(8)
    C11 0.0245(11) 0.0220(11) 0.0173(10) -0.0038(9) 0.0021(9) -0.0011(8)
    C12 0.0270(12) 0.0194(11) 0.0203(11) 0.0003(9) -0.0035(9) 0.0046(8)
    C13 0.0166(10) 0.0308(12) 0.0265(12) 0.0002(9) -0.0036(9) 0.0033(10)
    C14 0.0216(11) 0.0241(11) 0.0243(11) -0.0112(8) -0.0044(9) 0.0053(9)
    C15 0.0175(7) 0.0140(9) 0.0204(10) 0.0007(8) 0.0034(8) 0.0031(8)
    C16 0.0224(11) 0.0148(8) 0.0279(12) 0.0023(8) 0.0017(9) 0.0006(8)
    N2 0.0187(9) 0.0143(8) 0.0181(8) 0.0024(7) 0.0039(7) 0.0028(7)
    O3 0.0412(11) 0.0154(8) 0.0480(12) 0.0028(8) -0.0006(9) -0.0020(8)
    O4 0.0175(8) 0.0254(9) 0.0410(10) 0.0022(7) 0.0048(7) 0.0044(7)
    Fe2 0.01287(14) 0.01104(14) 0.01749(15) -0.00015(11) 0.00264(11) 0.00186(11)
    B1 0.0181(11) 0.0146(11) 0.0237(12) -0.0003(9) 0.0064(9) -0.0038(9)
    F1 0.0247(7) 0.0270(7) 0.0380(8) 0.0034(6) 0.0049(6) 0.0090(6)
    F2 0.0416(9) 0.0320(8) 0.0291(8) -0.0016(7) -0.0064(7) -0.0019(6)
    F3 0.0315(8) 0.0280(8) 0.0411(9) 0.0001(6) 0.0145(7) -0.0151(6)
    F4 0.0300(8) 0.0287(8) 0.0559(10) -0.0103(6) 0.0247(7) -0.0126(7)
    B2 0.0151(11) 0.0204(12) 0.0316(14) -0.0058(9) -0.0009(10) 0.0064(10)
    F5 0.0409(10) 0.0524(12) 0.0845(15) -0.0158(9) 0.0292(10) -0.0334(10)
    F6 0.0543(11) 0.0554(12) 0.0550(12) -0.0269(9) -0.0226(9) 0.0326(9)
    F7 0.0267(8) 0.0353(9) 0.0502(10) -0.0140(7) -0.0152(7) 0.0142(7)
    F8 0.0213(7) 0.0241(8) 0.0684(12) 0.0012(6) -0.0016(7) 0.0004(7)
_geom_special_details
;
All e.s.d.'s (except the e.s.d. in the dihedral angle between two l.s. planes)
are estimated using the full covariance matrix. The cell e.s.d.'s are taken
into account individually in the estimation of e.s.d.'s in distances, angles
and torsion angles; correlations between e.s.d.'s in cell parameters are only
used when they are defined by crystal symmetry. An approximate (isotropic)
treatment of cell e.s.d.'s is used for estimating e.s.d.'s involving l.s.
planes.
;
loop_
    _geom_bond_atom_site_label_1
    _geom_bond_atom_site_label_2
    _geom_bond_site_symmetry_2
    _geom_bond_distance
    _geom_bond_publ_flag
    C1 C5 . 1.409(4) ?
    C1 C2 . 1.426(3) ?
    C1 Fe1 . 2.077(2) ?
    C1 H1 . 1 ?
    C2 C3 . 1.405(3) ?
    C2 Fe1 . 2.099(2) ?
    C2 H2 . 1 ?
    C3 C4 . 1.415(3) ?
    C3 Fe1 . 2.110(2) ?
    C3 H3 . 1 ?
    C4 C5 . 1.431(3) ?
    C4 Fe1 . 2.097(2) ?
    C4 H4 . 1 ?
    C5 Fe1 . 2.088(2) ?
    C5 H5 . 1 ?
    C6 O2 . 1.133(3) ?
    C6 Fe1 . 1.791(2) ?
    C7 O1 . 1.136(3) ?
    C7 Fe1 . 1.795(2) ?
    C8 N1 . 1.477(2) ?
    C8 C8 3_757 1.528(4) ?
    C8 H8A . 0.99 ?
    C8 H8B . 0.99 ?
    N1 Fe1 . 2.0134(17) ?
    N1 H1A . 0.92 ?
    N1 H1B . 0.92 ?
    C9 N2 . 1.478(3) ?
    C9 C9 3_666 1.526(4) ?
    C9 H9A . 0.99 ?
    C9 H9B . 0.99 ?
    C10 C14 . 1.409(3) ?
    C10 C11 . 1.432(3) ?
    C10 Fe2 . 2.094(2) ?
    C10 H10 . 1 ?
    C11 C12 . 1.407(3) ?
    C11 Fe2 . 2.075(2) ?
    C11 H11 . 1 ?
    C12 C13 . 1.424(3) ?
    C12 Fe2 . 2.090(2) ?
    C12 H12 . 1 ?
    C13 C14 . 1.419(3) ?
    C13 Fe2 . 2.097(2) ?
    C13 H13 . 1 ?
    C14 Fe2 . 2.109(2) ?
    C14 H14 . 1 ?
    C15 O4 . 1.137(3) ?
    C15 Fe2 . 1.791(2) ?
    C16 O3 . 1.132(3) ?
    C16 Fe2 . 1.796(2) ?
    N2 Fe2 . 2.0085(18) ?
    N2 H2A . 0.92 ?
    N2 H2B . 0.92 ?
    B1 F3 . 1.381(3) ?
    B1 F4 . 1.385(3) ?
    B1 F2 . 1.386(3) ?
    B1 F1 . 1.404(3) ?
    B2 F6 . 1.364(3) ?
    B2 F5 . 1.370(3) ?
    B2 F7 . 1.395(3) ?
    B2 F8 . 1.401(3) ?
loop_
    _geom_angle_atom_site_label_1
    _geom_angle_atom_site_label_2
    _geom_angle_atom_site_label_3
    _geom_angle_site_symmetry_1
    _geom_angle_site_symmetry_3
    _geom_angle
    _geom_angle_publ_flag
    C5 C1 C2 . . 108.1(2) ?
    C5 C1 Fe1 . . 70.63(13) ?
    C2 C1 Fe1 . . 70.84(13) ?
    C5 C1 H1 . . 125.9 ?
    C2 C1 H1 . . 125.9 ?
    Fe1 C1 H1 . . 125.9 ?
    C3 C2 C1 . . 107.7(2) ?
    C3 C2 Fe1 . . 70.92(12) ?
    C1 C2 Fe1 . . 69.23(13) ?
    C3 C2 H2 . . 126.1 ?
    C1 C2 H2 . . 126.1 ?
    Fe1 C2 H2 . . 126.1 ?
    C2 C3 C4 . . 108.8(2) ?
    C2 C3 Fe1 . . 70.07(12) ?
    C4 C3 Fe1 . . 69.85(12) ?
    C2 C3 H3 . . 125.6 ?
    C4 C3 H3 . . 125.6 ?
    Fe1 C3 H3 . . 125.6 ?
    C3 C4 C5 . . 107.4(2) ?
    C3 C4 Fe1 . . 70.85(12) ?
    C5 C4 Fe1 . . 69.68(12) ?
    C3 C4 H4 . . 126.3 ?
    C5 C4 H4 . . 126.3 ?
    Fe1 C4 H4 . . 126.3 ?
    C1 C5 C4 . . 107.9(2) ?
    C1 C5 Fe1 . . 69.82(13) ?
    C4 C5 Fe1 . . 70.33(12) ?
    C1 C5 H5 . . 126 ?
    C4 C5 H5 . . 126 ?
    Fe1 C5 H5 . . 126 ?
    O2 C6 Fe1 . . 173.12(19) ?
    O1 C7 Fe1 . . 178.0(2) ?
    N1 C8 C8 . 3_757 110.5(2) ?
    N1 C8 H8A . . 109.6 ?
    C8 C8 H8A 3_757 . 109.6 ?
    N1 C8 H8B . . 109.6 ?
    C8 C8 H8B 3_757 . 109.6 ?
    H8A C8 H8B . . 108.1 ?
    C8 N1 Fe1 . . 119.03(13) ?
    C8 N1 H1A . . 107.6 ?
    Fe1 N1 H1A . . 107.6 ?
    C8 N1 H1B . . 107.6 ?
    Fe1 N1 H1B . . 107.6 ?
    H1A N1 H1B . . 107 ?
    C6 Fe1 C7 . . 94.32(10) ?
    C6 Fe1 N1 . . 96.38(8) ?
    C7 Fe1 N1 . . 92.33(9) ?
    C6 Fe1 C1 . . 89.22(9) ?
    C7 Fe1 C1 . . 115.13(10) ?
    N1 Fe1 C1 . . 151.53(9) ?
    C6 Fe1 C5 . . 122.03(10) ?
    C7 Fe1 C5 . . 89.23(10) ?
    N1 Fe1 C5 . . 141.34(9) ?
    C1 Fe1 C5 . . 39.55(10) ?
    C6 Fe1 C4 . . 155.27(10) ?
    C7 Fe1 C4 . . 101.01(9) ?
    N1 Fe1 C4 . . 102.21(8) ?
    C1 Fe1 C4 . . 66.76(9) ?
    C5 Fe1 C4 . . 39.98(9) ?
    C6 Fe1 C2 . . 91.78(9) ?
    C7 Fe1 C2 . . 154.28(10) ?
    N1 Fe1 C2 . . 111.80(8) ?
    C1 Fe1 C2 . . 39.93(9) ?
    C5 Fe1 C2 . . 66.51(9) ?
    C4 Fe1 C2 . . 66.28(9) ?
    C6 Fe1 C3 . . 126.45(9) ?
    C7 Fe1 C3 . . 138.89(10) ?
    N1 Fe1 C3 . . 88.46(8) ?
    C1 Fe1 C3 . . 66.20(9) ?
    C5 Fe1 C3 . . 66.20(8) ?
    C4 Fe1 C3 . . 39.30(8) ?
    C2 Fe1 C3 . . 39.01(9) ?
    N2 C9 C9 . 3_666 110.6(2) ?
    N2 C9 H9A . . 109.5 ?
    C9 C9 H9A 3_666 . 109.5 ?
    N2 C9 H9B . . 109.5 ?
    C9 C9 H9B 3_666 . 109.5 ?
    H9A C9 H9B . . 108.1 ?
    C14 C10 C11 . . 107.6(2) ?
    C14 C10 Fe2 . . 71.01(13) ?
    C11 C10 Fe2 . . 69.21(12) ?
    C14 C10 H10 . . 126.2 ?
    C11 C10 H10 . . 126.2 ?
    Fe2 C10 H10 . . 126.2 ?
    C12 C11 C10 . . 108.0(2) ?
    C12 C11 Fe2 . . 70.81(13) ?
    C10 C11 Fe2 . . 70.62(12) ?
    C12 C11 H11 . . 126 ?
    C10 C11 H11 . . 126 ?
    Fe2 C11 H11 . . 126 ?
    C11 C12 C13 . . 108.3(2) ?
    C11 C12 Fe2 . . 69.69(13) ?
    C13 C12 Fe2 . . 70.38(13) ?
    C11 C12 H12 . . 125.8 ?
    C13 C12 H12 . . 125.8 ?
    Fe2 C12 H12 . . 125.8 ?
    C14 C13 C12 . . 107.4(2) ?
    C14 C13 Fe2 . . 70.76(13) ?
    C12 C13 Fe2 . . 69.84(13) ?
    C14 C13 H13 . . 126.3 ?
    C12 C13 H13 . . 126.3 ?
    Fe2 C13 H13 . . 126.3 ?
    C10 C14 C13 . . 108.6(2) ?
    C10 C14 Fe2 . . 69.82(13) ?
    C13 C14 Fe2 . . 69.80(13) ?
    C10 C14 H14 . . 125.7 ?
    C13 C14 H14 . . 125.7 ?
    Fe2 C14 H14 . . 125.7 ?
    O4 C15 Fe2 . . 176.5(2) ?
    O3 C16 Fe2 . . 176.3(2) ?
    C9 N2 Fe2 . . 118.79(13) ?
    C9 N2 H2A . . 107.6 ?
    Fe2 N2 H2A . . 107.6 ?
    C9 N2 H2B . . 107.6 ?
    Fe2 N2 H2B . . 107.6 ?
    H2A N2 H2B . . 107 ?
    C15 Fe2 C16 . . 93.13(10) ?
    C15 Fe2 N2 . . 93.54(8) ?
    C16 Fe2 N2 . . 93.78(9) ?
    C15 Fe2 C11 . . 91.78(9) ?
    C16 Fe2 C11 . . 114.84(10) ?
    N2 Fe2 C11 . . 150.54(8) ?
    C15 Fe2 C12 . . 123.78(9) ?
    C16 Fe2 C12 . . 88.46(10) ?
    N2 Fe2 C12 . . 142.46(9) ?
    C11 Fe2 C12 . . 39.50(9) ?
    C15 Fe2 C10 . . 94.73(9) ?
    C16 Fe2 C10 . . 153.95(10) ?
    N2 Fe2 C10 . . 110.45(8) ?
    C11 Fe2 C10 . . 40.17(9) ?
    C12 Fe2 C10 . . 66.59(9) ?
    C15 Fe2 C13 . . 158.17(10) ?
    C16 Fe2 C13 . . 99.50(10) ?
    N2 Fe2 C13 . . 103.24(9) ?
    C11 Fe2 C13 . . 66.78(9) ?
    C12 Fe2 C13 . . 39.78(9) ?
    C10 Fe2 C13 . . 66.50(10) ?
    C15 Fe2 C14 . . 129.26(10) ?
    C16 Fe2 C14 . . 137.42(10) ?
    N2 Fe2 C14 . . 88.09(8) ?
    C11 Fe2 C14 . . 66.43(9) ?
    C12 Fe2 C14 . . 66.17(9) ?
    C10 Fe2 C14 . . 39.17(9) ?
    C13 Fe2 C14 . . 39.44(9) ?
    F3 B1 F4 . . 110.73(19) ?
    F3 B1 F2 . . 109.3(2) ?
    F4 B1 F2 . . 110.2(2) ?
    F3 B1 F1 . . 109.35(19) ?
    F4 B1 F1 . . 109.47(19) ?
    F2 B1 F1 . . 107.66(18) ?
    F6 B2 F5 . . 110.0(2) ?
    F6 B2 F7 . . 110.02(19) ?
    F5 B2 F7 . . 110.3(2) ?
    F6 B2 F8 . . 108.8(2) ?
    F5 B2 F8 . . 108.30(19) ?
    F7 B2 F8 . . 109.4(2) ?
loop_
    _geom_torsion_atom_site_label_1
    _geom_torsion_atom_site_label_2
    _geom_torsion_atom_site_label_3
    _geom_torsion_atom_site_label_4
    _geom_torsion_site_symmetry_1
    _geom_torsion_site_symmetry_2
    _geom_torsion_site_symmetry_3
    _geom_torsion_site_symmetry_4
    _geom_torsion
    _geom_torsion_publ_flag
    C5 C1 C2 C3 . . . . 0.3(2) ?
    Fe1 C1 C2 C3 . . . . -60.77(15) ?
    C5 C1 C2 Fe1 . . . . 61.11(15) ?
    C1 C2 C3 C4 . . . . 0.4(2) ?
    Fe1 C2 C3 C4 . . . . -59.27(15) ?
    C1 C2 C3 Fe1 . . . . 59.70(15) ?
    C2 C3 C4 C5 . . . . -1.0(2) ?
    Fe1 C3 C4 C5 . . . . -60.42(15) ?
    C2 C3 C4 Fe1 . . . . 59.41(15) ?
    C2 C1 C5 C4 . . . . -1.0(2) ?
    Fe1 C1 C5 C4 . . . . 60.28(16) ?
    C2 C1 C5 Fe1 . . . . -61.24(15) ?
    C3 C4 C5 C1 . . . . 1.2(2) ?
    Fe1 C4 C5 C1 . . . . -59.95(15) ?
    C3 C4 C5 Fe1 . . . . 61.17(15) ?
    C8 C8 N1 Fe1 3_757 . . . 177.40(16) ?
    C8 N1 Fe1 C6 . . . . 48.97(16) ?
    C8 N1 Fe1 C7 . . . . 143.59(16) ?
    C8 N1 Fe1 C1 . . . . -51.2(2) ?
    C8 N1 Fe1 C5 . . . . -124.73(16) ?
    C8 N1 Fe1 C4 . . . . -114.62(15) ?
    C8 N1 Fe1 C2 . . . . -45.53(17) ?
    C8 N1 Fe1 C3 . . . . -77.54(15) ?
    C5 C1 Fe1 C6 . . . . 148.16(14) ?
    C2 C1 Fe1 C6 . . . . -93.72(14) ?
    C5 C1 Fe1 C7 . . . . 53.76(16) ?
    C2 C1 Fe1 C7 . . . . 171.87(14) ?
    C5 C1 Fe1 N1 . . . . -109.84(19) ?
    C2 C1 Fe1 N1 . . . . 8.3(3) ?
    C2 C1 Fe1 C5 . . . . 118.12(19) ?
    C5 C1 Fe1 C4 . . . . -37.85(13) ?
    C2 C1 Fe1 C4 . . . . 80.26(14) ?
    C5 C1 Fe1 C2 . . . . -118.12(19) ?
    C5 C1 Fe1 C3 . . . . -80.88(14) ?
    C2 C1 Fe1 C3 . . . . 37.23(13) ?
    C1 C5 Fe1 C6 . . . . -38.47(17) ?
    C4 C5 Fe1 C6 . . . . -157.13(14) ?
    C1 C5 Fe1 C7 . . . . -133.09(15) ?
    C4 C5 Fe1 C7 . . . . 108.25(15) ?
    C1 C5 Fe1 N1 . . . . 134.14(15) ?
    C4 C5 Fe1 N1 . . . . 15.5(2) ?
    C4 C5 Fe1 C1 . . . . -118.66(19) ?
    C1 C5 Fe1 C4 . . . . 118.66(19) ?
    C1 C5 Fe1 C2 . . . . 38.12(13) ?
    C4 C5 Fe1 C2 . . . . -80.54(15) ?
    C1 C5 Fe1 C3 . . . . 80.87(14) ?
    C4 C5 Fe1 C3 . . . . -37.79(13) ?
    C3 C4 Fe1 C6 . . . . -65.8(3) ?
    C5 C4 Fe1 C6 . . . . 52.0(3) ?
    C3 C4 Fe1 C7 . . . . 166.93(14) ?
    C5 C4 Fe1 C7 . . . . -75.33(15) ?
    C3 C4 Fe1 N1 . . . . 72.08(14) ?
    C5 C4 Fe1 N1 . . . . -170.18(13) ?
    C3 C4 Fe1 C1 . . . . -80.29(15) ?
    C5 C4 Fe1 C1 . . . . 37.45(14) ?
    C3 C4 Fe1 C5 . . . . -117.7(2) ?
    C3 C4 Fe1 C2 . . . . -36.57(14) ?
    C5 C4 Fe1 C2 . . . . 81.17(15) ?
    C5 C4 Fe1 C3 . . . . 117.7(2) ?
    C3 C2 Fe1 C6 . . . . -154.94(14) ?
    C1 C2 Fe1 C6 . . . . 86.64(14) ?
    C3 C2 Fe1 C7 . . . . 101.3(2) ?
    C1 C2 Fe1 C7 . . . . -17.2(3) ?
    C3 C2 Fe1 N1 . . . . -57.35(14) ?
    C1 C2 Fe1 N1 . . . . -175.76(13) ?
    C3 C2 Fe1 C1 . . . . 118.42(19) ?
    C3 C2 Fe1 C5 . . . . 80.65(14) ?
    C1 C2 Fe1 C5 . . . . -37.76(14) ?
    C3 C2 Fe1 C4 . . . . 36.84(13) ?
    C1 C2 Fe1 C4 . . . . -81.57(15) ?
    C1 C2 Fe1 C3 . . . . -118.42(19) ?
    C2 C3 Fe1 C6 . . . . 31.76(17) ?
    C4 C3 Fe1 C6 . . . . 151.69(14) ?
    C2 C3 Fe1 C7 . . . . -139.66(16) ?
    C4 C3 Fe1 C7 . . . . -19.7(2) ?
    C2 C3 Fe1 N1 . . . . 128.55(13) ?
    C4 C3 Fe1 N1 . . . . -111.52(14) ?
    C2 C3 Fe1 C1 . . . . -38.10(14) ?
    C4 C3 Fe1 C1 . . . . 81.83(15) ?
    C2 C3 Fe1 C5 . . . . -81.50(15) ?
    C4 C3 Fe1 C5 . . . . 38.43(15) ?
    C2 C3 Fe1 C4 . . . . -119.93(19) ?
    C4 C3 Fe1 C2 . . . . 119.93(19) ?
    C14 C10 C11 C12 . . . . 0.3(3) ?
    Fe2 C10 C11 C12 . . . . 61.28(16) ?
    C14 C10 C11 Fe2 . . . . -60.95(16) ?
    C10 C11 C12 C13 . . . . -1.2(3) ?
    Fe2 C11 C12 C13 . . . . 60.01(16) ?
    C10 C11 C12 Fe2 . . . . -61.17(15) ?
    C11 C12 C13 C14 . . . . 1.5(3) ?
    Fe2 C12 C13 C14 . . . . 61.11(16) ?
    C11 C12 C13 Fe2 . . . . -59.58(16) ?
    C11 C10 C14 C13 . . . . 0.6(3) ?
    Fe2 C10 C14 C13 . . . . -59.18(16) ?
    C11 C10 C14 Fe2 . . . . 59.80(15) ?
    C12 C13 C14 C10 . . . . -1.3(3) ?
    Fe2 C13 C14 C10 . . . . 59.20(16) ?
    C12 C13 C14 Fe2 . . . . -60.52(16) ?
    C9 C9 N2 Fe2 3_666 . . . 175.74(18) ?
    C9 N2 Fe2 C15 . . . . 57.08(16) ?
    C9 N2 Fe2 C16 . . . . 150.45(17) ?
    C9 N2 Fe2 C11 . . . . -42.9(3) ?
    C9 N2 Fe2 C12 . . . . -117.16(17) ?
    C9 N2 Fe2 C10 . . . . -39.31(18) ?
    C9 N2 Fe2 C13 . . . . -108.86(16) ?
    C9 N2 Fe2 C14 . . . . -72.14(16) ?
    C12 C11 Fe2 C15 . . . . 146.81(14) ?
    C10 C11 Fe2 C15 . . . . -95.23(14) ?
    C12 C11 Fe2 C16 . . . . 52.54(16) ?
    C10 C11 Fe2 C16 . . . . 170.50(14) ?
    C12 C11 Fe2 N2 . . . . -112.77(19) ?
    C10 C11 Fe2 N2 . . . . 5.2(2) ?
    C10 C11 Fe2 C12 . . . . 117.96(19) ?
    C12 C11 Fe2 C10 . . . . -117.96(19) ?
    C12 C11 Fe2 C13 . . . . -37.42(14) ?
    C10 C11 Fe2 C13 . . . . 80.53(15) ?
    C12 C11 Fe2 C14 . . . . -80.56(15) ?
    C10 C11 Fe2 C14 . . . . 37.39(13) ?
    C11 C12 Fe2 C15 . . . . -41.17(17) ?
    C13 C12 Fe2 C15 . . . . -160.38(14) ?
    C11 C12 Fe2 C16 . . . . -133.90(15) ?
    C13 C12 Fe2 C16 . . . . 106.89(15) ?
    C11 C12 Fe2 N2 . . . . 131.91(15) ?
    C13 C12 Fe2 N2 . . . . 12.7(2) ?
    C13 C12 Fe2 C11 . . . . -119.2(2) ?
    C11 C12 Fe2 C10 . . . . 38.38(13) ?
    C13 C12 Fe2 C10 . . . . -80.83(15) ?
    C11 C12 Fe2 C13 . . . . 119.2(2) ?
    C11 C12 Fe2 C14 . . . . 81.30(15) ?
    C13 C12 Fe2 C14 . . . . -37.92(14) ?
    C14 C10 Fe2 C15 . . . . -154.65(14) ?
    C11 C10 Fe2 C15 . . . . 87.15(14) ?
    C14 C10 Fe2 C16 . . . . 98.3(2) ?
    C11 C10 Fe2 C16 . . . . -19.9(3) ?
    C14 C10 Fe2 N2 . . . . -59.08(15) ?
    C11 C10 Fe2 N2 . . . . -177.28(13) ?
    C14 C10 Fe2 C11 . . . . 118.21(19) ?
    C14 C10 Fe2 C12 . . . . 80.45(14) ?
    C11 C10 Fe2 C12 . . . . -37.75(14) ?
    C14 C10 Fe2 C13 . . . . 36.92(13) ?
    C11 C10 Fe2 C13 . . . . -81.29(15) ?
    C11 C10 Fe2 C14 . . . . -118.21(19) ?
    C14 C13 Fe2 C15 . . . . -69.2(3) ?
    C12 C13 Fe2 C15 . . . . 48.6(3) ?
    C14 C13 Fe2 C16 . . . . 166.33(15) ?
    C12 C13 Fe2 C16 . . . . -75.89(15) ?
    C14 C13 Fe2 N2 . . . . 70.13(15) ?
    C12 C13 Fe2 N2 . . . . -172.10(13) ?
    C14 C13 Fe2 C11 . . . . -80.61(15) ?
    C12 C13 Fe2 C11 . . . . 37.17(14) ?
    C14 C13 Fe2 C12 . . . . -117.8(2) ?
    C14 C13 Fe2 C10 . . . . -36.67(14) ?
    C12 C13 Fe2 C10 . . . . 81.10(15) ?
    C12 C13 Fe2 C14 . . . . 117.8(2) ?
    C10 C14 Fe2 C15 . . . . 33.45(18) ?
    C13 C14 Fe2 C15 . . . . 153.33(15) ?
    C10 C14 Fe2 C16 . . . . -140.03(16) ?
    C13 C14 Fe2 C16 . . . . -20.1(2) ?
    C10 C14 Fe2 N2 . . . . 126.46(14) ?
    C13 C14 Fe2 N2 . . . . -113.66(14) ?
    C10 C14 Fe2 C11 . . . . -38.33(13) ?
    C13 C14 Fe2 C11 . . . . 81.55(15) ?
    C10 C14 Fe2 C12 . . . . -81.64(15) ?
    C13 C14 Fe2 C12 . . . . 38.24(14) ?
    C13 C14 Fe2 C10 . . . . 119.9(2) ?
    C10 C14 Fe2 C13 . . . . -119.9(2) ?
loop_
    _geom_hbond_atom_site_label_D
    _geom_hbond_atom_site_label_H
    _geom_hbond_atom_site_label_A
    _geom_hbond_site_symmetry_A
    _geom_hbond_distance_DH
    _geom_hbond_distance_HA
    _geom_hbond_distance_DA
    _geom_hbond_angle_DHA
    N1 H1A F8 1_655 0.92 2.11 2.994(2) 160
    N1 H1B F4 1_556 0.92 2.06 2.890(2) 149
    N2 H2B F7 4_565 0.92 1.99 2.886(2) 164
    C3 H3 F1 3_756 1 2.36 3.326(3) 163
    C5 H5 F5 4_665 1 2.39 3.216(3) 139
    C10 H10 O2 2_656 1 2.56 3.397(3) 141
    C10 H10 O3 2_656 1 2.57 3.326(3) 132
    C12 H12 F2 1_556 1 2.37 3.200(3) 140
