# Supplementary material for: (μ-Ethane-1,2-diamine-κ2 N:N′)bis­[dicarbon­yl(η5-cyclo­penta­dien­yl)iron(II)] bis­(tetra­fluorido­borate)
Source: Acta Crystallogr Sect E Struct Rep Online. 2011 Mar 26;67(Pt 4):m485. doi: 10.1107/S1600536811010154 (PMC3099767; doi:10.1107/S1600536811010154)
Supplement: Supplementary file 2 [file e-67-0m485-Isup2.hkl]

#
# h,k,l, Fc-squared, Fo-squared, sigma(Fo-squared) and status flag
#
data_I
_shelx_title ' mo_10bo_cm2b_0m in P2(1)/c'
_shelx_refln_list_code          4
_shelx_F_calc_maximum      346.00
_exptl_crystal_F_000      1176.00
_reflns_d_resolution_high  0.7493
 
loop_
 _symmetry_equiv_pos_as_xyz
 'x, y, z'
 '-x, y+1/2, -z+1/2'
 '-x, -y, -z'
 'x, -y-1/2, z-1/2'
 
_cell_length_a    11.5593
_cell_length_b    15.5194
_cell_length_c    12.4056
_cell_angle_alpha  90.000
_cell_angle_beta   95.774
_cell_angle_gamma  90.000
 
_shelx_F_squared_multiplier     1.000
 
loop_
 _refln_index_h
 _refln_index_k
 _refln_index_l
 _refln_F_squared_calc
 _refln_F_squared_meas
 _refln_F_squared_sigma
 _refln_observed_status
   1   0   0       16.67      -15.13      7.56 o
   2   0   0    50879.12    52789.38   1059.91 o
   3   0   0       75.95       57.42     11.77 o
   4   0   0   119713.62   127658.79   2552.68 o
   5   0   0     4116.54     4288.58     95.21 o
   6   0   0     9635.95     9780.29    234.33 o
   7   0   0     3818.98     3946.21     92.39 o
   8   0   0    11690.63    12619.97    265.32 o
   9   0   0     7131.65     6856.54    255.13 o
  10   0   0     2181.73     2164.65     81.72 o
  11   0   0     1629.61     1729.92     62.39 o
  12   0   0      251.54      235.37     32.33 o
  13   0   0     5597.47     5105.46    131.84 o
  14   0   0      154.30       96.36     44.72 o
  15   0   0     1366.41     1424.12    140.08 o
   1   1   0      293.92      271.44      4.15 o
   2   1   0     4614.61     4817.21     59.65 o
   3   1   0      692.22      715.92     14.33 o
   4   1   0     8503.95     8917.11    130.85 o
   5   1   0     1040.60     1032.43     24.20 o
   6   1   0     2619.88     2444.46     43.51 o
   7   1   0      347.30      440.06     22.18 o
   8   1   0     3539.05     3635.53     58.09 o
   9   1   0      154.04      178.36     26.49 o
  10   1   0     5855.33     6013.33     92.65 o
  11   1   0        5.23       47.70     16.01 o
  12   1   0     2272.07     2135.00     44.13 o
  13   1   0      173.53      191.65     17.93 o
  14   1   0      819.13      799.30     40.83 o
  15   1   0       20.21       42.08     20.98 o
   0   2   0     1439.19     2030.10     31.96 o
   1   2   0      858.88      834.06      8.91 o
   2   2   0    15561.18    16550.97    158.79 o
   3   2   0       34.26       15.31      6.80 o
   4   2   0      218.47      213.45      8.70 o
   5   2   0      277.53      309.79     14.64 o
   6   2   0     1000.66      977.68     18.32 o
   7   2   0      990.24     1282.38     34.90 o
   8   2   0      412.91      392.20     13.29 o
   9   2   0        5.64       24.46      9.67 o
  10   2   0       10.33       66.26     12.58 o
  11   2   0      469.08      439.73     19.79 o
  12   2   0       22.31       82.39     16.00 o
  13   2   0        5.39       -4.39     17.37 o
  14   2   0        8.28       37.39     22.58 o
  15   2   0       22.88       25.53     21.87 o
   1   3   0     3441.47     3521.93     35.44 o
   2   3   0      351.06      393.50      7.14 o
   3   3   0      452.00      484.21      9.32 o
   4   3   0      737.82      703.87     12.33 o
   5   3   0       20.65       15.70      6.41 o
   6   3   0     9428.28     9323.88    119.03 o
   7   3   0     2742.76     2823.08     42.12 o
   8   3   0     1728.35     1555.39     28.73 o
   9   3   0       40.87       30.08     11.59 o
  10   3   0       34.90       41.81     12.94 o
  11   3   0      272.95      280.65     18.47 o
  12   3   0      368.53      382.78     24.17 o
  13   3   0      358.81      361.66     26.75 o
  14   3   0       86.51       96.18     22.59 o
  15   3   0      106.95      114.39     24.60 o
   0   4   0    33745.73    40434.82    819.07 o
   1   4   0      403.30      410.79      9.38 o
   2   4   0     3588.01     3475.86     37.04 o
   3   4   0       48.31       23.01      5.47 o
   4   4   0    15540.25    15212.63    161.95 o
   5   4   0     2374.29     2438.29     30.33 o
   6   4   0     9249.58     8600.07     94.06 o
   7   4   0      600.02      522.62     12.74 o
   8   4   0       32.09       13.20      7.78 o
   9   4   0      444.89      491.84     18.54 o
  10   4   0      651.23      640.76     21.73 o
  11   4   0     2762.74     2797.17     60.72 o
  12   4   0       10.08       15.65     19.57 o
  13   4   0     2897.44     2916.30     79.57 o
  14   4   0      257.52      272.99     27.01 o
  15   4   0      871.20      758.65     46.65 o
   1   5   0     2128.00     2167.68     27.10 o
   2   5   0        3.83       -2.90      5.21 o
   3   5   0        0.32        0.57      4.81 o
   4   5   0      240.15      146.91      8.18 o
   5   5   0       79.27      104.67     10.77 o
   6   5   0     1102.95     1054.88     19.04 o
   7   5   0        0.58       18.54     10.23 o
   8   5   0      788.23      745.16     17.35 o
   9   5   0      407.68      431.58     33.81 o
  10   5   0      964.56      984.76     21.82 o
  11   5   0       21.75       17.12     11.21 o
  12   5   0      698.64      656.90     24.31 o
  13   5   0       99.15      120.83     22.23 o
  14   5   0      472.79      475.97     31.91 o
   0   6   0    14054.13    15519.40    260.11 o
   1   6   0      833.87      916.10     17.10 o
   2   6   0     4950.70     5641.93     63.32 o
   3   6   0       68.98       17.51      6.59 o
   4   6   0     3672.68     3534.11     43.03 o
   5   6   0      803.73      785.99     22.92 o
   6   6   0       76.64       48.29     14.83 o
   7   6   0       18.50       56.46     11.91 o
   8   6   0     1218.08     1289.62     23.83 o
   9   6   0      132.35      141.75     14.24 o
  10   6   0      366.81      370.56     16.27 o
  11   6   0       12.72       13.68     13.82 o
  12   6   0        8.49       -8.48     15.47 o
  13   6   0      167.66      151.40     17.44 o
  14   6   0      156.46      219.60     32.10 o
   1   7   0     1015.16     1168.51     20.43 o
   2   7   0     2904.71     2900.15     38.49 o
   3   7   0       85.85       48.21      6.73 o
   4   7   0      702.14      700.71     14.71 o
   5   7   0     1315.48     1243.15     20.60 o
   6   7   0     5264.21     5055.35     65.86 o
   7   7   0     3383.05     3325.88     46.93 o
   8   7   0     2500.33     2389.88     41.11 o
   9   7   0       17.86       76.83     24.01 o
  10   7   0      629.36      704.31     23.76 o
  11   7   0        7.82       -0.85     17.54 o
  12   7   0     1559.28     1494.18     41.88 o
  13   7   0       29.19       33.52     18.90 o
  14   7   0       91.69      106.54     21.46 o
   0   8   0    40703.50    46127.64    762.31 o
   1   8   0      966.19      974.65     19.03 o
   2   8   0     7754.93     8039.56    118.56 o
   3   8   0       30.76       21.63      7.04 o
   4   8   0    18170.59    17984.24    185.35 o
   5   8   0      673.23      628.89     14.75 o
   6   8   0     5244.55     5193.47     62.44 o
   7   8   0     2023.78     2020.56     36.97 o
   8   8   0     2856.17     2846.88     50.86 o
   9   8   0     3166.49     3269.63     57.08 o
  10   8   0       12.10       12.96     15.94 o
  11   8   0     1851.10     1841.22     54.36 o
  12   8   0      258.03      274.66     22.70 o
  13   8   0     2468.74     2618.60     63.84 o
  14   8   0       97.59       98.76     23.22 o
   1   9   0        0.81       -0.30      7.73 o
   2   9   0      801.99      939.17     18.79 o
   3   9   0      309.85      271.71     10.84 o
   4   9   0        7.96        3.17      7.26 o
   5   9   0       67.67       67.82     14.72 o
   6   9   0      163.79      153.08     15.19 o
   7   9   0       92.05      177.29     31.83 o
   8   9   0     1697.36     1780.21     41.51 o
   9   9   0       65.00      132.62     27.30 o
  10   9   0      615.46      651.45     27.19 o
  11   9   0      126.47      261.64     40.27 o
  12   9   0      755.26      694.61     34.68 o
  13   9   0       14.79       32.75     24.97 o
   0  10   0    27734.30    32830.00    546.57 o
   1  10   0     4877.41     5266.16     69.24 o
   2  10   0     2291.41     2509.45     38.73 o
   3  10   0       60.92      -24.81     13.74 o
   4  10   0     3326.52     3420.04     44.57 o
   5  10   0       22.58       -0.41     13.36 o
   6  10   0     1208.22     1231.45     40.02 o
   7  10   0       55.13       65.76     18.90 o
   8  10   0       17.76      107.90     40.32 o
   9  10   0        9.59       39.94     17.57 o
  10  10   0      150.18      179.44     33.88 o
  11  10   0       96.18      131.28     25.02 o
  12  10   0      589.92      572.92     35.16 o
  13  10   0      815.98      803.49     43.61 o
   1  11   0      387.36      391.04     16.32 o
   2  11   0     2583.99     2758.89     51.08 o
   3  11   0     2591.91     2597.78     51.00 o
   4  11   0     1316.84     1218.14     25.40 o
   5  11   0      207.01      271.78     15.52 o
   6  11   0     6038.46     5954.47     97.34 o
   7  11   0     1693.17     1698.91     39.05 o
   8  11   0     2083.29     1925.14     55.10 o
   9  11   0     1605.61     1685.88     49.98 o
  10  11   0     2995.23     2989.98     71.02 o
  11  11   0      903.77      914.42     42.43 o
  12  11   0     1441.52     1452.57    103.69 o
  13  11   0      131.45      104.77     40.78 o
   0  12   0     2314.08     2814.99     62.10 o
   1  12   0      109.74      141.38     13.51 o
   2  12   0     5179.50     5570.34     77.93 o
   3  12   0       55.57       66.97     12.31 o
   4  12   0      289.72      268.17     15.01 o
   5  12   0       42.81       22.20     12.93 o
   6  12   0     3814.56     3715.39     67.24 o
   7  12   0      566.55      557.26     23.75 o
   8  12   0      860.99      845.18     35.88 o
   9  12   0      634.41      692.61     41.09 o
  10  12   0      483.19      446.72     33.22 o
  11  12   0      204.35      225.60     36.04 o
  12  12   0       55.56       17.60     31.98 o
   1  13   0      740.11      790.53     24.51 o
   2  13   0       44.59       68.84     12.89 o
   3  13   0      157.63      127.99     16.29 o
   4  13   0      354.03      347.91     18.70 o
   5  13   0      498.28      440.79     18.33 o
   6  13   0       97.63       94.41     19.29 o
   7  13   0      821.54      831.14     31.67 o
   8  13   0       69.73       82.44     25.43 o
   9  13   0        2.54        6.90     30.33 o
  10  13   0      407.07      427.41     42.98 o
  11  13   0      751.30      661.10     68.39 o
   0  14   0     4447.89     4882.20    227.64 o
   1  14   0       13.25      -10.61     15.53 o
   2  14   0      752.04      761.81     25.59 o
   3  14   0      103.53      102.75     16.80 o
   4  14   0     1220.62     1239.81     33.63 o
   5  14   0        6.93        2.37     16.25 o
   6  14   0        1.99        9.40     20.83 o
   7  14   0        6.74       19.44     37.80 o
   8  14   0       62.05       74.18     26.96 o
   9  14   0        1.83      -14.73     32.15 o
  10  14   0       23.22       -9.65     32.82 o
  11  14   0       11.45       -7.38     33.90 o
   1  15   0      127.69      127.83     23.24 o
   2  15   0      943.46     1009.58     39.30 o
   3  15   0      208.14      222.96     21.90 o
   4  15   0      724.21      720.25     33.17 o
   5  15   0       27.67       25.63     16.98 o
   6  15   0     3248.92     3260.57     76.21 o
   7  15   0       76.72       50.49     24.24 o
   8  15   0     1167.13     1191.14     49.66 o
   9  15   0       62.76       29.27     34.88 o
  10  15   0      876.66      851.91     59.45 o
   0  16   0     1274.09     1421.45     59.09 o
   1  16   0       99.48       48.18     20.86 o
   2  16   0     3647.90     3897.00    109.86 o
   3  16   0      110.12      100.44     21.38 o
   4  16   0     2676.11     2802.06     79.83 o
   5  16   0      908.92      862.64     37.73 o
   6  16   0     1656.37     1616.72     64.36 o
   7  16   0      707.35      678.30     39.26 o
   8  16   0      589.64      605.17     38.16 o
   9  16   0      212.42      210.95     43.56 o
   1  17   0       38.20       42.55     20.57 o
   2  17   0        9.97       -9.66     22.81 o
   3  17   0       85.83       -2.83     21.72 o
   4  17   0       70.48       80.43     26.72 o
   5  17   0      756.32      834.96     38.27 o
   6  17   0        2.73      -54.09     27.04 o
   7  17   0     1125.58     1063.53     53.97 o
   8  17   0        0.04       23.71     28.96 o
   0  18   0      792.81      853.46     67.86 o
   1  18   0      628.83      591.98     33.45 o
   2  18   0        5.73       36.22     21.73 o
   3  18   0     1217.75     1134.51     62.12 o
   4  18   0       67.90       86.75     25.44 o
   5  18   0      719.64      665.96     45.58 o
   6  18   0      195.27      215.83     35.62 o
   7  18   0       94.11      124.84     33.66 o
   1  19   0        0.35       -7.49     23.85 o
   2  19   0      291.88      260.54     27.54 o
   3  19   0       10.53       20.40     23.90 o
   4  19   0      517.06      516.71     35.46 o
   5  19   0      452.25      462.62     42.97 o
   6  19   0      837.37      743.13     50.71 o
   0  20   0       51.54      -24.49     36.71 o
   1  20   0      524.68      524.01     37.51 o
   2  20   0     1185.27     1238.59     53.53 o
   3  20   0      128.87      152.86     28.81 o
 -15   1   1      141.42      155.45     19.78 o
 -14   1   1       40.12      105.09     18.52 o
 -13   1   1     1231.93     1240.51     36.03 o
 -12   1   1       71.01      219.66     20.26 o
 -11   1   1     1431.95     1418.08     34.45 o
 -10   1   1     1355.35     1598.52     36.71 o
  -9   1   1     3291.51     3384.75     52.29 o
  -8   1   1     2267.61     2766.36     47.40 o
  -7   1   1     7447.06     7117.88    109.29 o
  -6   1   1     1256.88     1138.69     34.36 o
  -5   1   1     5233.34     5412.55     78.07 o
  -4   1   1     9570.26     9958.29    129.91 o
  -3   1   1      274.36      300.93      9.34 o
  -2   1   1     2246.21     2385.12     26.87 o
  -1   1   1       10.03       -4.67      2.34 o
   0   1   1     4815.77     4902.06     55.63 o
   1   1   1      207.06      185.88      3.90 o
   2   1   1     8704.44     9100.18    103.86 o
   3   1   1       41.80       42.22      6.87 o
   4   1   1      319.07      382.21     13.23 o
   5   1   1     4420.17     4442.71     62.19 o
   6   1   1      416.49      400.88     15.16 o
   7   1   1     3430.56     3467.20     51.83 o
   8   1   1      584.87      729.91     37.35 o
   9   1   1     2108.33     2099.87     36.94 o
  10   1   1       45.79       72.62     11.88 o
  11   1   1      334.20      346.74     17.16 o
  12   1   1      155.62      123.75     27.89 o
  13   1   1      987.80      898.92     32.93 o
  14   1   1       41.64       78.69     22.27 o
  15   1   1      107.48       94.03     25.68 o
 -15   2   1       54.32       45.42     21.79 o
 -14   2   1     1605.65     1498.41     42.59 o
 -13   2   1      133.74       94.81     20.36 o
 -12   2   1     2619.67     2516.54     49.74 o
 -11   2   1      120.71      127.40     14.21 o
 -10   2   1     2307.35     2244.50     38.18 o
  -9   2   1        7.77      -10.71      8.84 o
  -8   2   1      443.81      517.67     20.46 o
  -7   2   1    15522.05    15369.76    201.10 o
  -6   2   1      450.55      388.18     12.61 o
  -5   2   1     5486.69     5132.82     66.97 o
  -4   2   1      126.61      118.41      7.65 o
  -3   2   1    29807.37    30691.15    344.63 o
  -2   2   1     2810.01     2986.50     33.57 o
  -1   2   1    73694.95    75131.02    782.49 o
   0   2   1        1.67       -7.30      3.65 o
   1   2   1    69201.05    72630.21    690.53 o
   2   2   1     1455.44     1561.81     18.33 o
   3   2   1    24897.60    25956.61    281.68 o
   4   2   1      910.47     1010.47     19.62 o
   5   2   1     4438.55     4169.47     58.52 o
   6   2   1     3716.82     3798.64     52.55 o
   7   2   1    14299.07    14432.39    191.51 o
   8   2   1     9503.38     9445.64    129.00 o
   9   2   1      168.48      178.80     12.72 o
  10   2   1      785.47      768.75     25.77 o
  11   2   1     2718.12     2533.21     53.97 o
  12   2   1     6697.29     6575.60    115.62 o
  13   2   1      117.18      129.05     30.67 o
  14   2   1     1729.14     1652.14     60.96 o
  15   2   1       45.39       25.83     27.47 o
 -15   3   1      262.49      284.75     27.26 o
 -14   3   1        4.90      -11.01     18.63 o
 -13   3   1      962.73      933.64     33.60 o
 -12   3   1      718.10      776.79     38.35 o
 -11   3   1     1617.77     1536.09     34.14 o
 -10   3   1      196.01      178.58     14.48 o
  -9   3   1      209.42      248.85     11.91 o
  -8   3   1        3.31       77.60     17.64 o
  -7   3   1      761.46      670.32     19.15 o
  -6   3   1      132.82      200.65     21.32 o
  -5   3   1      354.42      395.83      9.68 o
  -4   3   1      172.16      137.63      6.08 o
  -3   3   1      226.89      230.16      7.30 o
  -2   3   1    12083.83    12615.25    121.57 o
  -1   3   1      233.70      240.08      6.81 o
   0   3   1     7437.48     8355.37    163.56 o
   1   3   1       49.01       67.95      4.85 o
   2   3   1    13869.41    14694.84    133.42 o
   3   3   1      715.28      728.59     12.47 o
   4   3   1      644.54      626.06     12.15 o
   5   3   1     1546.80     1563.84     21.78 o
   6   3   1     1374.22     1492.17     23.57 o
   7   3   1     1166.87     1101.83     22.00 o
   8   3   1        1.97       29.48      9.44 o
   9   3   1     1266.42     1341.38     30.84 o
  10   3   1     1326.50     1195.87     36.31 o
  11   3   1      137.67      155.67     18.76 o
  12   3   1       11.54       -6.59     16.94 o
  13   3   1      385.21      359.77     31.89 o
  14   3   1       89.18      129.11     26.71 o
  15   3   1       59.19       33.77     26.64 o
 -15   4   1       42.95       12.60     23.86 o
 -14   4   1       55.04       64.22     21.90 o
 -13   4   1      257.02      324.59     24.93 o
 -12   4   1       31.80       45.86     16.85 o
 -11   4   1       30.82       11.58     19.42 o
 -10   4   1      147.38      143.48     14.59 o
  -9   4   1       37.70       89.18     17.29 o
  -8   4   1      150.36      140.08      9.06 o
  -7   4   1      956.98     1037.48     17.25 o
  -6   4   1      730.91      728.49     27.25 o
  -5   4   1     1295.72     1324.18     20.34 o
  -4   4   1     5781.04     5548.58     61.35 o
  -3   4   1     3379.79     3272.07     36.48 o
  -2   4   1     3579.43     3681.73     38.81 o
  -1   4   1    15401.18    16744.84    188.56 o
   0   4   1      183.40      165.37      7.14 o
   1   4   1     9840.58    10936.85    120.31 o
   2   4   1        3.50      -10.26      5.13 o
   3   4   1     2134.84     2121.45     25.26 o
   4   4   1     5313.72     5419.54     59.83 o
   5   4   1        0.85        0.56      6.52 o
   6   4   1      427.62      315.09     15.39 o
   7   4   1     1377.70     1404.47     23.68 o
   8   4   1      214.48      208.88      9.54 o
   9   4   1       33.26       26.76      9.56 o
  10   4   1      141.91      154.03     11.37 o
  11   4   1        2.96       10.17     13.78 o
  12   4   1       38.76       54.94     16.47 o
  13   4   1      196.02      256.73     33.49 o
  14   4   1       93.64      119.97     32.10 o
 -14   5   1       13.92       42.44     24.94 o
 -13   5   1     2080.08     2069.28     48.22 o
 -12   5   1       20.45       25.75     14.95 o
 -11   5   1      525.92      556.30     22.28 o
 -10   5   1      272.06      242.11     13.84 o
  -9   5   1     3333.58     3127.07     43.33 o
  -8   5   1      176.36      198.45     12.76 o
  -7   5   1     3215.52     3124.04     40.40 o
  -6   5   1      680.56      593.73     14.62 o
  -5   5   1    10323.89    10364.29    115.79 o
  -4   5   1     7124.69     7253.04     74.24 o
  -3   5   1     1493.84     1434.75     18.44 o
  -2   5   1       66.40       41.70      5.86 o
  -1   5   1     2794.12     3293.12     39.73 o
   0   5   1     4869.52     5785.83    155.80 o
   1   5   1     8957.78     9688.09    103.67 o
   2   5   1       14.20       24.37      5.80 o
   3   5   1      370.67      387.10      7.96 o
   4   5   1      201.88      242.31      7.96 o
   5   5   1     5461.53     5245.39     63.65 o
   6   5   1      381.55      378.96     11.22 o
   7   5   1     2523.56     2356.75     33.21 o
   8   5   1      947.78      991.95     20.72 o
   9   5   1     2000.68     2047.63     33.96 o
  10   5   1        6.12        8.22     11.72 o
  11   5   1      806.00      841.54     30.29 o
  12   5   1       70.55       58.22     16.55 o
  13   5   1      677.93      693.65     39.54 o
  14   5   1      196.89      195.93     22.04 o
 -14   6   1     1215.85     1267.55     44.70 o
 -13   6   1        7.71       43.78     15.05 o
 -12   6   1     2195.74     2154.43     42.63 o
 -11   6   1       26.52       44.29     13.50 o
 -10   6   1      125.70      165.98     14.03 o
  -9   6   1      104.56      106.64     12.76 o
  -8   6   1     1711.71     1711.35     32.16 o
  -7   6   1     4960.09     4685.75     59.61 o
  -6   6   1     4912.69     4827.65     57.55 o
  -5   6   1    11637.71    11039.38    119.59 o
  -4   6   1      581.43      595.83     13.43 o
  -3   6   1    17638.18    17205.16    171.04 o
  -2   6   1      138.54      173.07      9.56 o
  -1   6   1    29277.37    33439.38    362.50 o
   0   6   1       57.28       51.25      7.68 o
   1   6   1    37674.34    41541.84    419.90 o
   2   6   1      517.84      526.27     16.70 o
   3   6   1    18094.06    18419.48    194.76 o
   4   6   1     4638.64     4490.78     53.47 o
   5   6   1     8869.93     8718.97     95.39 o
   6   6   1        9.51        4.25      7.99 o
   7   6   1    10129.16    10315.24    121.48 o
   8   6   1      779.61      746.70     18.89 o
   9   6   1       94.85       99.03     12.12 o
  10   6   1     2133.74     2157.66     41.33 o
  11   6   1     1081.15      972.01     28.74 o
  12   6   1     4154.22     4024.29     79.57 o
  13   6   1        1.66        1.27     18.56 o
  14   6   1     1629.48     1558.79     60.72 o
 -14   7   1        9.84       65.96     19.15 o
 -13   7   1     1213.82     1211.61     36.13 o
 -12   7   1        1.77      107.73     17.95 o
 -11   7   1     1002.66     1070.23     29.38 o
 -10   7   1       16.75       27.81     13.83 o
  -9   7   1     2019.59     2077.52     41.07 o
  -8   7   1        0.12      146.29     35.08 o
  -7   7   1     1473.91     1509.66     35.55 o
  -6   7   1      100.68       92.76     15.18 o
  -5   7   1        8.33       -8.03      7.74 o
  -4   7   1      205.50      214.19      9.26 o
  -3   7   1      358.29      302.10      8.97 o
  -2   7   1      432.67      424.60     12.31 o
  -1   7   1        0.08        8.65      7.20 o
   0   7   1     5185.79     6350.54    166.93 o
   1   7   1      879.44      917.50     18.59 o
   2   7   1       58.83       55.36      7.12 o
   3   7   1      111.74      122.24      7.36 o
   4   7   1      160.73      176.97      9.84 o
   5   7   1     4716.71     4579.15     57.49 o
   6   7   1      113.15      104.30     13.19 o
   7   7   1      965.43      984.23     21.98 o
   8   7   1      269.67      266.02     14.51 o
   9   7   1     1915.34     1839.05     37.43 o
  10   7   1       15.58       10.60     14.36 o
  11   7   1     2229.17     2088.96     47.40 o
  12   7   1       11.13       12.31     19.05 o
  13   7   1      236.36      229.29     30.71 o
  14   7   1      245.56      272.75     25.07 o
 -14   8   1       11.23       -7.69     19.71 o
 -13   8   1      834.07      768.87     32.50 o
 -12   8   1      137.48      167.41     19.79 o
 -11   8   1       15.36       78.02     25.88 o
 -10   8   1       29.42       56.07     15.34 o
  -9   8   1     1310.99     1386.23     42.93 o
  -8   8   1     1662.73     1638.49     34.15 o
  -7   8   1     2232.86     2312.10     39.04 o
  -6   8   1     1091.45     1135.57     23.66 o
  -5   8   1      162.89      150.86      9.50 o
  -4   8   1     2441.94     2302.03     37.23 o
  -3   8   1      426.70      389.71     10.75 o
  -2   8   1      454.92      475.29     12.79 o
  -1   8   1     5761.98     6065.44     78.09 o
   0   8   1     2400.72     2630.92     43.89 o
   1   8   1        7.88       33.89     37.12 o
   2   8   1     1152.90     1135.35     19.90 o
   3   8   1     3397.36     3285.51     38.57 o
   4   8   1     1560.81     1617.72     23.57 o
   5   8   1      113.30      122.68     10.18 o
   6   8   1      325.46      385.54     14.16 o
   7   8   1     1066.30     1091.72     36.21 o
   8   8   1     1281.18     1373.27     37.72 o
   9   8   1      417.06      404.24     24.06 o
  10   8   1      138.08      149.65     20.26 o
  11   8   1       42.10       15.63     20.30 o
  12   8   1     1170.03     1204.66     43.64 o
  13   8   1      212.33      259.20     29.81 o
  14   8   1      420.76      451.02     29.59 o
 -13   9   1     1275.46     1180.40     47.76 o
 -12   9   1       42.74       61.92     19.56 o
 -11   9   1     3319.61     3347.06     66.67 o
 -10   9   1      797.47      845.69     29.93 o
  -9   9   1     2289.62     2224.46     72.37 o
  -8   9   1     1698.28     1776.42     38.19 o
  -7   9   1     6065.35     5979.63     86.64 o
  -6   9   1     1302.03     1192.30     25.72 o
  -5   9   1     6743.95     6465.57     79.60 o
  -4   9   1      536.28      556.48     13.02 o
  -3   9   1     1152.81     1071.71     18.46 o
  -2   9   1       14.72       12.27      8.26 o
  -1   9   1       49.76       66.55     12.70 o
   0   9   1     2942.30     3490.96     59.68 o
   1   9   1     1187.72     1316.56     38.06 o
   2   9   1      677.46      642.87     14.85 o
   3   9   1     4388.99     4326.16     52.76 o
   4   9   1      216.92      204.64      9.36 o
   5   9   1     1623.73     1644.76     29.05 o
   6   9   1     3005.12     2839.55     46.21 o
   7   9   1     6224.54     6139.90     93.41 o
   8   9   1      281.68      303.28     22.46 o
   9   9   1     5154.71     5156.39    101.54 o
  10   9   1      426.72      487.97     42.15 o
  11   9   1     1006.11     1114.67     67.39 o
  12   9   1       53.58      -19.32     23.61 o
  13   9   1     1562.06     1624.09     59.03 o
 -13  10   1        3.52       18.90     23.31 o
 -12  10   1     2030.01     2061.31     54.27 o
 -11  10   1     1139.36     1078.71     38.79 o
 -10  10   1     2578.75     2603.87     71.53 o
  -9  10   1      658.25      738.77     28.55 o
  -8  10   1     2974.35     2941.37     58.31 o
  -7  10   1     3750.82     3766.78     60.00 o
  -6  10   1     2562.84     2416.94     40.17 o
  -5  10   1     5851.44     5648.92     71.51 o
  -4  10   1     1006.61      974.40     18.34 o
  -3  10   1     7418.40     7241.22     79.41 o
  -2  10   1     2754.21     2869.13     67.63 o
  -1  10   1    32486.48    35522.37    436.36 o
   0  10   1      540.30      641.00     18.41 o
   1  10   1     9631.14    11549.15    296.92 o
   2  10   1       33.41       71.37     12.13 o
   3  10   1    10875.29    10721.46    121.63 o
   4  10   1        3.07      -16.99      8.49 o
   5  10   1     9215.59     9191.54    120.41 o
   6  10   1     1359.61     1265.33     29.00 o
   7  10   1     3304.46     3219.50     56.38 o
   8  10   1     1006.74      962.64     49.30 o
   9  10   1      542.73      598.91     71.61 o
  10  10   1      218.86      203.67     27.92 o
  11  10   1        3.04      -11.83     24.01 o
  12  10   1      732.46      744.93     63.28 o
  13  10   1        3.23       12.21     26.23 o
 -13  11   1      391.61      396.95     34.19 o
 -12  11   1       88.92      139.08     25.30 o
 -11  11   1     1237.93     1284.16     43.48 o
 -10  11   1      197.41      262.02     30.86 o
  -9  11   1        2.07       32.63     19.52 o
  -8  11   1      646.46      913.50     81.29 o
  -7  11   1      848.70      889.10     26.87 o
  -6  11   1      503.69      575.07     50.82 o
  -5  11   1      122.92      101.00     13.27 o
  -4  11   1     2014.65     1920.14     29.49 o
  -3  11   1      851.09      852.03     18.60 o
  -2  11   1      202.60      190.15     12.42 o
  -1  11   1      857.85      888.62     20.70 o
   0  11   1      313.33      383.64     15.99 o
   1  11   1       94.28      135.75     10.87 o
   2  11   1       80.26       65.73     10.53 o
   3  11   1     1256.68     1174.35     32.72 o
   4  11   1        4.67      -14.55     10.00 o
   5  11   1      184.70      199.03     14.31 o
   6  11   1      226.20      266.15     25.54 o
   7  11   1      904.47      863.84     30.68 o
   8  11   1      940.10      987.02    107.08 o
   9  11   1     1111.88     1149.83     49.06 o
  10  11   1       19.76       32.16     47.55 o
  11  11   1      761.49      790.95     43.47 o
  12  11   1      508.26      459.34     41.16 o
 -12  12   1      157.64      189.68     29.76 o
 -11  12   1        5.72       25.26     22.98 o
 -10  12   1       33.36       24.15     21.92 o
  -9  12   1      182.24      285.68     36.14 o
  -8  12   1      147.22      243.29     23.78 o
  -7  12   1      870.58      852.08     27.36 o
  -6  12   1       40.54       52.07     30.37 o
  -5  12   1        8.62        7.41     10.29 o
  -4  12   1     1862.88     1824.96     34.38 o
  -3  12   1      154.49      133.57     10.92 o
  -2  12   1      386.73      389.70     25.55 o
  -1  12   1      259.17      298.34     15.92 o
   0  12   1     1347.97     1447.19     30.96 o
   1  12   1     1334.60     1486.90     29.73 o
   2  12   1     1615.95     1613.67     45.41 o
   3  12   1     1390.30     1427.26     37.41 o
   4  12   1       41.97       -1.69     14.53 o
   5  12   1      495.33      474.51     28.25 o
   6  12   1      150.66      219.02     29.36 o
   7  12   1      153.88      158.21     21.33 o
   8  12   1     1030.81      963.24     52.95 o
   9  12   1     1049.32     1016.85     55.08 o
  10  12   1        1.31       -9.68     32.87 o
  11  12   1      112.55       96.27     33.03 o
  12  12   1      476.73      497.57     47.27 o
 -12  13   1       80.68       40.21     66.15 o
 -11  13   1      140.49      148.58     29.88 o
 -10  13   1      415.31      429.39     43.85 o
  -9  13   1     1027.02      971.08     44.92 o
  -8  13   1       14.03        4.93     21.71 o
  -7  13   1     1307.13     1340.82     49.73 o
  -6  13   1        2.86      -14.82     18.38 o
  -5  13   1      415.84      396.63     18.35 o
  -4  13   1       35.66        7.55     12.24 o
  -3  13   1        3.59       14.30     11.96 o
  -2  13   1        0.76       -3.74     13.45 o
  -1  13   1      723.90      712.46     23.38 o
   0  13   1      142.50      142.40     20.12 o
   1  13   1        5.08       11.84     13.13 o
   2  13   1      819.13      931.18     28.09 o
   3  13   1      471.89      465.36     22.27 o
   4  13   1      630.74      593.39     33.27 o
   5  13   1     2043.14     1979.33     49.10 o
   6  13   1     2007.36     2097.22     59.11 o
   7  13   1      860.41      906.60     42.18 o
   8  13   1     1353.54     1203.06     61.76 o
   9  13   1      376.08      389.21     42.05 o
  10  13   1      251.53      237.66     39.01 o
  11  13   1      127.10      131.92     36.32 o
 -11  14   1       30.66       23.25     31.70 o
 -10  14   1      601.28      553.68     39.27 o
  -9  14   1      180.07      167.10     29.71 o
  -8  14   1      357.33      320.36     24.11 o
  -7  14   1      719.55      810.76     45.70 o
  -6  14   1      972.15     1007.98     35.49 o
  -5  14   1     1899.44     1909.03     46.85 o
  -4  14   1        5.00       -5.55     14.98 o
  -3  14   1      164.94      172.53     21.71 o
  -2  14   1      514.77      575.72     24.96 o
  -1  14   1      985.15     1096.78     49.42 o
   0  14   1      575.13      556.35     23.84 o
   1  14   1      114.13      185.69     18.06 o
   2  14   1      225.89      251.67     23.23 o
   3  14   1     1886.21     1937.61     57.65 o
   4  14   1       91.19      103.75     17.59 o
   5  14   1     1168.81     1214.40     70.92 o
   6  14   1      349.07      419.36     30.69 o
   7  14   1      267.00      222.97     28.44 o
   8  14   1      373.25      337.03     41.90 o
   9  14   1      296.50      363.21     42.27 o
  10  14   1      371.14      375.74     43.66 o
  11  14   1        4.01       12.89     35.00 o
 -10  15   1      129.25      215.40     37.69 o
  -9  15   1       34.75       12.01     31.57 o
  -8  15   1      238.96      239.77     35.13 o
  -7  15   1      102.71       67.06     23.04 o
  -6  15   1      283.04      380.17     43.89 o
  -5  15   1      168.72      159.80     19.44 o
  -4  15   1     1521.09     1488.96     54.16 o
  -3  15   1      115.41      115.00     18.71 o
  -2  15   1      188.89      189.25     20.43 o
  -1  15   1        4.64        8.53     15.96 o
   0  15   1      193.17      186.40     18.83 o
   1  15   1       23.89       -3.07     16.92 o
   2  15   1      750.89      764.01     31.57 o
   3  15   1      337.37      339.39     24.76 o
   4  15   1       38.59       30.07     20.49 o
   5  15   1       23.79       32.06     19.97 o
   6  15   1      319.23      324.53     43.48 o
   7  15   1      360.48      343.82     33.03 o
   8  15   1      546.25      500.10     33.62 o
   9  15   1        4.87      -24.31     33.68 o
  10  15   1      403.80      377.08     47.06 o
  -9  16   1       80.39      105.78     35.69 o
  -8  16   1       37.81       83.32     28.63 o
  -7  16   1      260.04      236.84     28.08 o
  -6  16   1      306.58      281.89     32.37 o
  -5  16   1       34.00       44.62     27.75 o
  -4  16   1     1416.24     1415.15     83.04 o
  -3  16   1      954.62      962.42     56.26 o
  -2  16   1      807.84      785.83     31.91 o
  -1  16   1      676.36      689.52     36.95 o
   0  16   1      796.33      860.40     39.60 o
   1  16   1     1203.08     1182.03     39.61 o
   2  16   1      943.73      893.36     36.16 o
   3  16   1       23.40       30.39     24.24 o
   4  16   1      334.17      289.12     26.29 o
   5  16   1      527.34      530.02     29.82 o
   6  16   1      360.28      336.22     35.32 o
   7  16   1      752.65      678.30     42.46 o
   8  16   1        1.79       30.16     25.23 o
   9  16   1      303.32      276.75     51.25 o
  -8  17   1      443.97      499.78     41.34 o
  -7  17   1     2180.75     2160.96     68.45 o
  -6  17   1      436.03      367.04     35.67 o
  -5  17   1      828.89      838.49     44.85 o
  -4  17   1      511.75      461.11     36.88 o
  -3  17   1     1863.58     1843.43     48.27 o
  -2  17   1      118.90      143.31     22.74 o
  -1  17   1        0.24       29.95     20.62 o
   0  17   1      169.81      196.49     22.38 o
   1  17   1      263.21      264.87     34.31 o
   2  17   1      207.69      233.05     24.21 o
   3  17   1     1558.89     1569.98     51.48 o
   4  17   1       98.85      120.43     25.59 o
   5  17   1     1271.85     1192.87     45.07 o
   6  17   1      860.43      925.87     65.84 o
   7  17   1     2581.51     2443.01     91.92 o
   8  17   1      298.01      222.52     40.49 o
  -7  18   1      718.52      648.26     45.69 o
  -6  18   1     1182.74     1003.26     54.13 o
  -5  18   1     1621.04     1664.27     55.09 o
  -4  18   1      249.62      271.32     29.66 o
  -3  18   1     2795.26     2721.63    105.45 o
  -2  18   1       55.82       54.57     22.49 o
  -1  18   1     2229.88     2334.27     60.28 o
   0  18   1      124.40      128.27     26.06 o
   1  18   1     2851.74     2903.37     68.28 o
   2  18   1       54.82       33.64     21.69 o
   3  18   1     1487.71     1427.84     70.86 o
   4  18   1      187.72      142.63     26.65 o
   5  18   1     2702.38     2644.46     82.76 o
   6  18   1      264.34      231.50     41.00 o
   7  18   1      238.18      213.77     41.37 o
  -6  19   1      663.87      623.94     47.50 o
  -5  19   1        6.53      -18.10     32.69 o
  -4  19   1      408.06      391.37     33.09 o
  -3  19   1       16.23        7.77     23.71 o
  -2  19   1       18.36      -18.90     22.33 o
  -1  19   1      168.55      192.04     28.11 o
   0  19   1       38.77      -13.37     23.71 o
   1  19   1      274.36      300.04     30.03 o
   2  19   1       81.90       98.55     31.13 o
   3  19   1        0.13      -19.99     23.39 o
   4  19   1      193.35      177.69     28.48 o
   5  19   1      191.06      156.83     35.73 o
  -3  20   1      210.30      171.73     28.51 o
  -2  20   1      351.06      399.09     36.94 o
  -1  20   1      975.77     1004.06     45.28 o
   0  20   1      866.48      892.96     43.70 o
   1  20   1      352.81      287.19     31.41 o
   2  20   1      487.85      521.23     39.49 o
   3  20   1      145.71      152.41     28.91 o
 -15   0   2      773.73      869.63     68.27 o
 -14   0   2      198.33      166.53     44.17 o
 -13   0   2     2172.16     2254.84    105.01 o
 -12   0   2     1125.19      888.76     41.45 o
 -11   0   2     1617.06     1715.14     58.18 o
 -10   0   2      522.28      392.84     30.31 o
  -9   0   2      884.72     1053.06     49.98 o
  -8   0   2     7193.12     6842.67    164.74 o
  -7   0   2     4859.81     4492.28    111.20 o
  -6   0   2    15378.83    15251.62    281.21 o
  -5   0   2     1370.36     1330.69     30.14 o
  -4   0   2    36482.95    35745.19    591.21 o
  -3   0   2     8851.37     9113.38    153.93 o
  -2   0   2    52089.74    53944.32    654.44 o
  -1   0   2     3909.78     3978.62     59.26 o
   0   0   2    35274.90    35611.37    732.71 o
   1   0   2     6758.46     6961.70    109.16 o
   2   0   2    16660.33    17522.20    289.76 o
   3   0   2    13163.88    13476.84    278.04 o
   4   0   2    28665.57    27718.43    566.62 o
   5   0   2    10886.20    10946.75    227.13 o
   6   0   2     8119.93     7707.04    145.67 o
   7   0   2      668.29      687.89     22.28 o
   8   0   2     1422.76     1340.36     34.51 o
   9   0   2     1667.88     1771.66     47.22 o
  10   0   2       37.71       44.80     16.41 o
  11   0   2     3140.25     3068.27     85.63 o
  12   0   2      157.00      125.31     20.69 o
  13   0   2     1298.19     1306.36     72.52 o
  14   0   2       56.86       70.58     26.11 o
  15   0   2     1144.23     1084.52     52.25 o
 -15   1   2      191.63      197.32     20.08 o
 -14   1   2     1550.50     1449.47     40.80 o
 -13   1   2       99.38      126.05     20.18 o
 -12   1   2     4134.65     3958.02     73.56 o
 -11   1   2      908.78     1021.65     46.69 o
 -10   1   2     1169.49     1246.69     28.46 o
  -9   1   2       27.06      188.29     15.22 o
  -8   1   2    11642.51    11457.80    153.13 o
  -7   1   2     8935.98     9039.39    121.59 o
  -6   1   2    18266.07    18596.79    241.35 o
  -5   1   2        5.84       29.27     11.51 o
  -4   1   2     1266.34     1259.98     19.05 o
  -3   1   2     9834.91     9697.35    103.38 o
  -2   1   2       15.14       25.12      3.66 o
  -1   1   2     1306.81     1353.68     20.02 o
   0   1   2       13.30       -1.19      4.36 o
   1   1   2     1338.45     1436.59     16.99 o
   2   1   2     1435.06     1318.28     16.87 o
   3   1   2     1593.35     1652.97     26.56 o
   4   1   2     3454.60     3450.60     56.91 o
   5   1   2       17.61       31.92     11.46 o
   6   1   2    15343.43    15108.91    197.62 o
   7   1   2        0.99       14.72      6.58 o
   8   1   2    12023.03    11936.22    150.85 o
   9   1   2      706.45      722.95     18.56 o
  10   1   2      556.46      554.43     21.75 o
  11   1   2        0.91      -16.45     12.09 o
  12   1   2     2415.76     2315.95     50.93 o
  13   1   2        6.20        2.81     13.47 o
  14   1   2      391.27      391.43     36.81 o
  15   1   2       79.03       73.47     24.56 o
 -15   2   2       12.65       37.43     19.74 o
 -14   2   2        1.46       35.65     19.02 o
 -13   2   2       41.21       60.82     18.07 o
 -12   2   2      133.37      159.19     22.17 o
 -11   2   2      624.56      603.20     21.13 o
 -10   2   2      917.59      851.53     25.64 o
  -9   2   2      301.24      414.90     16.05 o
  -7   2   2     2593.26     2978.57     46.37 o
  -6   2   2      669.68      806.05     17.55 o
  -5   2   2      168.14      224.55     13.34 o
  -4   2   2     9864.40    10120.39    116.51 o
  -3   2   2     3439.94     3329.34     34.32 o
  -2   2   2    11768.32    11937.25    109.22 o
  -1   2   2     2937.27     3020.67     32.08 o
   0   2   2     3148.69     3268.83     38.11 o
   1   2   2     6110.51     6241.07     69.62 o
   2   2   2    13821.19    14058.92    147.82 o
   3   2   2     1501.87     1465.50     22.95 o
   4   2   2     9200.76     9817.54    129.17 o
   5   2   2      280.54      307.38     16.08 o
   6   2   2     2264.33     2563.40     39.64 o
   7   2   2     3819.91     3911.35     58.61 o
   8   2   2      281.40      320.76     11.89 o
   9   2   2        6.88        8.12      8.27 o
  10   2   2       32.54       39.39     10.42 o
  11   2   2        1.59       22.71     12.19 o
  12   2   2      129.07      145.67     24.27 o
  13   2   2       56.05       51.55     18.27 o
  14   2   2        8.13       39.43     15.78 o
 -15   3   2       23.75       51.42     21.39 o
 -14   3   2      273.97      311.12     24.16 o
 -13   3   2       58.19       83.37     19.84 o
 -12   3   2     3093.31     3050.48     58.03 o
 -11   3   2     1239.72     1304.65     33.94 o
 -10   3   2      842.03      903.30     31.86 o
  -9   3   2       11.44       82.14     10.28 o
  -8   3   2     6469.61     6330.69     80.33 o
  -7   3   2     2443.00     2330.20     32.46 o
  -6   3   2       62.98       42.49      7.02 o
  -5   3   2      165.87      163.26      8.74 o
  -4   3   2     4552.61     4751.42     59.61 o
  -3   3   2      741.88      802.23     13.72 o
  -2   3   2      689.63      683.01     11.73 o
  -1   3   2     2567.97     2798.28     33.84 o
   0   3   2     1064.79     1183.89     28.62 o
   1   3   2     3883.02     4217.18     48.58 o
   2   3   2       86.94       93.42      5.84 o
   3   3   2      746.84      838.12     14.47 o
   4   3   2     3731.39     3693.45     51.13 o
   5   3   2     6804.03     6618.59     89.10 o
   6   3   2      159.49      207.66      9.73 o
   7   3   2        2.16       12.66      7.70 o
   8   3   2     2677.19     2471.19     40.32 o
   9   3   2      881.84      896.61     23.88 o
  10   3   2      478.56      465.00     17.12 o
  11   3   2        0.13       -0.48     11.91 o
  12   3   2      935.60      896.48     29.01 o
  13   3   2        2.07      -23.10     16.71 o
  14   3   2       61.87      104.02     25.01 o
 -15   4   2      154.00      195.02     25.25 o
 -14   4   2      216.70      173.66     22.77 o
 -13   4   2     2386.81     2256.81     49.73 o
 -12   4   2      102.98       97.30     18.44 o
 -11   4   2       10.82        8.54     12.99 o
 -10   4   2       11.96        7.85     10.45 o
  -9   4   2     2227.05     2174.46     32.60 o
  -8   4   2     1523.79     1528.48     25.37 o
  -7   4   2       35.39       50.26      6.99 o
  -6   4   2     9667.56     9339.48    105.55 o
  -5   4   2      110.10      135.55      8.40 o
  -4   4   2     3488.32     3139.92     37.12 o
  -3   4   2      250.44      232.47      7.29 o
  -2   4   2     9244.46     9252.31     99.02 o
  -1   4   2     2865.57     3011.58     35.73 o
   0   4   2    35226.32    38881.51    457.57 o
   1   4   2      411.63      415.32      9.28 o
   2   4   2     4001.28     3960.01     46.23 o
   3   4   2     4172.23     4194.18     48.68 o
   4   4   2     7818.93     7496.94     90.80 o
   5   4   2      319.74      351.53     11.96 o
   6   4   2     6198.86     6401.70     91.90 o
   7   4   2     7541.12     7406.25    106.11 o
   8   4   2     2945.75     2893.58     49.23 o
   9   4   2     1199.44     1292.61     34.56 o
  10   4   2      906.95      898.23     25.76 o
  11   4   2     5567.77     5344.66     92.00 o
  12   4   2      272.15      221.19     19.91 o
  13   4   2     2545.73     2542.99     68.79 o
  14   4   2      243.44      239.87     23.73 o
 -14   5   2      393.66      416.65     28.08 o
 -13   5   2       54.16       70.70     19.58 o
 -12   5   2     1322.03     1226.99     29.12 o
 -11   5   2      133.78      302.25     16.52 o
 -10   5   2      843.90      917.55     23.89 o
  -9   5   2       28.12      183.47     32.05 o
  -8   5   2      404.57      458.19     13.70 o
  -7   5   2      325.58      379.47     14.33 o
  -6   5   2       49.33       14.00      7.81 o
  -5   5   2        0.10       67.39     11.50 o
  -4   5   2     1655.79     1691.92     23.30 o
  -3   5   2       14.12        0.59      5.54 o
  -2   5   2      388.47      412.20      9.79 o
  -1   5   2     2949.67     3105.78     35.71 o
   0   5   2        3.45        3.27      6.85 o
   1   5   2        0.34       -4.87      6.37 o
   2   5   2     7018.63     7694.54     86.36 o
   3   5   2      140.28      152.97      6.59 o
   4   5   2     1984.16     2074.59     35.29 o
   5   5   2     3099.50     3465.67     50.38 o
   6   5   2     1950.94     1930.24     33.85 o
   7   5   2      181.24      225.42     17.19 o
   8   5   2     1912.73     1846.02     36.18 o
   9   5   2       37.40       54.02     12.75 o
  10   5   2     1236.63     1213.12     39.59 o
  11   5   2      721.05      678.44     32.07 o
  12   5   2      285.88      267.50     19.93 o
  13   5   2        1.79      -22.55     18.96 o
  14   5   2        3.15        4.16     22.67 o
 -14   6   2      356.48      375.82     21.23 o
 -13   6   2       35.11       17.89     17.37 o
 -12   6   2      264.75      314.01     18.30 o
 -11   6   2        1.54      -25.22     12.85 o
 -10   6   2      460.11      537.58     21.95 o
  -9   6   2      695.27      723.76     20.89 o
  -8   6   2      116.70      174.76     12.39 o
  -7   6   2     1732.65     2233.35     52.34 o
  -6   6   2        4.33        1.65      8.17 o
  -5   6   2     5347.03     5631.94     63.99 o
  -4   6   2     3194.59     2912.57     37.45 o
  -3   6   2      693.33      694.81     13.46 o
  -2   6   2     2157.23     2326.80     31.08 o
  -1   6   2    15562.17    15955.59    170.06 o
   0   6   2     7077.20     7735.63    135.67 o
   1   6   2     1925.92     2172.36     51.67 o
   2   6   2      162.03      199.05      8.72 o
   3   6   2     1731.08     1616.94     22.15 o
   4   6   2     2406.54     2503.47     34.94 o
   5   6   2     6085.70     6608.04     85.94 o
   6   6   2       37.36       15.43      9.72 o
   7   6   2       97.12       83.32     11.42 o
   8   6   2       95.32       71.14     13.45 o
   9   6   2       61.58       79.04     14.13 o
  10   6   2      254.93      219.54     19.42 o
  11   6   2      526.19      536.76     24.20 o
  12   6   2       86.99       83.87     18.36 o
  13   6   2      960.06      914.70     41.53 o
  14   6   2       34.52       87.85     19.53 o
 -14   7   2     1207.68     1168.76     36.49 o
 -13   7   2       13.54       28.93     16.77 o
 -12   7   2     3750.84     3770.67     63.18 o
 -11   7   2     1512.78     1560.61     34.53 o
 -10   7   2     1191.49     1168.14     28.70 o
  -9   7   2        4.53       20.82     12.68 o
  -8   7   2     4910.13     4718.05     67.94 o
  -7   7   2     2067.54     1984.06     31.10 o
  -6   7   2     2171.62     2110.13     30.73 o
  -5   7   2      236.99      313.35     13.70 o
  -4   7   2     3752.78     3645.36     41.97 o
  -3   7   2     2232.89     2183.43     27.55 o
  -2   7   2     1611.88     1743.79     30.12 o
  -1   7   2     1195.80     1383.90     22.39 o
   0   7   2     1850.54     2154.67     56.09 o
   1   7   2     1044.61     1072.19     18.99 o
   2   7   2      844.72      891.58     18.90 o
   3   7   2      325.11      270.30      9.04 o
   4   7   2     6171.18     6132.25     73.96 o
   5   7   2     1871.74     1724.64     29.07 o
   6   7   2     1297.67     1217.47     25.22 o
   7   7   2     1223.70     1258.44     30.17 o
   8   7   2     5819.07     5626.68     96.79 o
   9   7   2        2.88       -2.20     13.73 o
  10   7   2     1174.68     1207.83     36.92 o
  11   7   2      133.57      158.77     19.44 o
  12   7   2     1781.61     1892.28     54.22 o
  13   7   2      115.33       97.22     20.52 o
  14   7   2      487.47      557.06     37.82 o
 -14   8   2        8.68      -36.17     18.09 o
 -13   8   2     2012.39     2021.05     48.74 o
 -12   8   2      299.08      341.23     21.85 o
 -11   8   2     1613.82     1737.67     38.67 o
 -10   8   2      465.17      486.23     21.15 o
  -9   8   2      459.03      524.72     20.72 o
  -8   8   2     2665.27     2685.30     44.60 o
  -7   8   2     3412.40     3398.84     48.81 o
  -6   8   2     2211.10     2106.79     29.92 o
  -5   8   2      428.88      420.74     12.81 o
  -4   8   2     5785.34     5139.21     55.38 o
  -3   8   2     4927.24     5067.33     58.08 o
  -2   8   2     3357.39     3085.60     42.76 o
  -1   8   2      894.79      900.81     19.05 o
   0   8   2    25356.92    27402.27    377.08 o
   1   8   2      187.02      176.99     10.49 o
   2   8   2     5599.35     5284.81     68.03 o
   3   8   2      396.32      420.44     13.44 o
   4   8   2     6269.47     6091.03     70.77 o
   5   8   2     4330.79     4170.60     58.48 o
   6   8   2     2867.58     2919.57     53.96 o
   7   8   2      949.88      895.38     26.45 o
   8   8   2       10.12        6.69     16.18 o
   9   8   2      999.83     1024.93     31.26 o
  10   8   2      603.04      612.94     27.42 o
  11   8   2     1231.47     1229.82     55.49 o
  12   8   2       30.83       71.32     20.36 o
  13   8   2     1234.14     1210.18     48.96 o
 -13   9   2       40.09       36.39     26.18 o
 -12   9   2       15.67       15.14     19.18 o
 -11   9   2      229.53      312.94     25.82 o
 -10   9   2     1079.05     1116.46     32.91 o
  -9   9   2      167.49      301.98     38.27 o
  -8   9   2       29.19       38.30     13.98 o
  -7   9   2     2094.08     2264.91     73.70 o
  -6   9   2      186.14      181.98     14.60 o
  -5   9   2      496.97      526.13     14.72 o
  -4   9   2      136.67      168.36      8.61 o
  -3   9   2      173.27      212.37      9.14 o
  -2   9   2        8.57      -16.20      8.10 o
  -1   9   2      920.26     1020.21     19.83 o
   0   9   2      348.70      352.20     12.02 o
   1   9   2      977.13     1186.32     23.59 o
   2   9   2      710.21      695.02     17.52 o
   3   9   2     4167.07     4342.22     53.07 o
   4   9   2      737.60      762.41     16.43 o
   5   9   2      179.20      201.37     13.21 o
   6   9   2      676.79      684.92     22.17 o
   7   9   2       33.28       55.75     15.22 o
   8   9   2       20.79       56.27     17.81 o
   9   9   2      107.87      161.29     25.76 o
  10   9   2      555.86      555.79     31.43 o
  11   9   2        7.98       33.22     24.26 o
  12   9   2       84.66       59.81     27.89 o
  13   9   2      262.92      312.53     35.04 o
 -13  10   2      338.11      377.25     28.67 o
 -12  10   2        3.63       82.20     22.73 o
 -11  10   2      145.24      144.04     23.01 o
 -10  10   2      575.58      595.69     29.61 o
  -9  10   2       89.08      104.03     29.13 o
  -8  10   2        6.01       26.31     15.82 o
  -7  10   2     1539.19     1613.16     39.07 o
  -6  10   2      516.42      532.13     17.22 o
  -5  10   2     1332.69     1412.66     30.27 o
  -4  10   2     1157.27     1076.35     20.99 o
  -3  10   2     4907.68     4758.62     83.84 o
  -2  10   2       20.49        5.69      9.54 o
  -1  10   2     2623.99     2671.56     37.12 o
   0  10   2     1594.69     1789.46     34.84 o
   1  10   2      889.50      865.78     20.95 o
   2  10   2      317.87      329.30     13.87 o
   3  10   2     1990.35     1861.16     33.09 o
   4  10   2      878.39      858.73     18.10 o
   5  10   2       84.61      138.62     15.14 o
   6  10   2       17.42       33.81     13.66 o
   7  10   2       18.14       18.66     12.99 o
   8  10   2      794.14      772.36     38.03 o
   9  10   2      108.30       68.02     24.14 o
  10  10   2      263.60      265.49     29.77 o
  11  10   2      741.40      835.17     48.06 o
  12  10   2      111.12      123.37     30.92 o
  13  10   2        1.28      -10.67     29.14 o
 -13  11   2        9.48       51.50     23.73 o
 -12  11   2     1340.87     1321.67     45.66 o
 -11  11   2     1064.55     1054.51     43.12 o
 -10  11   2      400.83      418.79     27.78 o
  -9  11   2       23.18      114.96     22.05 o
  -8  11   2     7288.96     6940.15    122.73 o
  -7  11   2     1906.09     1879.55     40.00 o
  -6  11   2     2862.09     2657.80     49.83 o
  -5  11   2      772.54      750.51     24.89 o
  -4  11   2     1604.40     1613.92     26.69 o
  -3  11   2       24.52       14.93     10.00 o
  -2  11   2       16.74       29.95     10.13 o
  -1  11   2      274.27      286.40     14.42 o
   0  11   2       44.51       43.95     10.31 o
   1  11   2     2935.54     3258.60     50.05 o
   2  11   2      358.12      383.69     15.74 o
   3  11   2       82.38       78.74     11.84 o
   4  11   2      775.55      822.33     19.67 o
   5  11   2     3297.17     3292.73     55.96 o
   6  11   2     2172.68     2154.00     47.18 o
   7  11   2     1426.53     1423.27     44.37 o
   8  11   2     3741.30     3774.51    112.32 o
   9  11   2     1189.99     1190.26     50.69 o
  10  11   2      434.99      511.74     44.80 o
  11  11   2      178.79      135.97     32.78 o
  12  11   2      995.11      980.08     64.70 o
 -12  12   2       80.61       81.63     24.77 o
 -11  12   2     1180.46     1161.63     52.07 o
 -10  12   2      135.96      156.99     24.14 o
  -9  12   2     2050.84     1966.99     51.81 o
  -8  12   2     1427.84     1394.61     43.02 o
  -7  12   2     1531.76     1494.94     44.73 o
  -6  12   2     1704.74     1750.43     46.54 o
  -5  12   2      885.91      861.56     20.20 o
  -4  12   2     5794.77     5872.33     74.66 o
  -3  12   2       53.66       24.20     10.62 o
  -2  12   2     8403.29     8988.00    141.71 o
  -1  12   2     1092.82     1154.81     33.05 o
   0  12   2     9639.75    10458.09    149.56 o
   1  12   2       64.76       75.35     13.41 o
   2  12   2     9279.10     9633.37    132.65 o
   3  12   2        2.41       10.39     11.68 o
   4  12   2     6149.00     6080.87    122.76 o
   5  12   2       67.90       62.27     19.14 o
   6  12   2     7932.70     7824.01    143.57 o
   7  12   2      623.11      645.11     34.59 o
   8  12   2      379.22      309.38     37.43 o
   9  12   2      112.45      157.69     32.88 o
  10  12   2      326.60      337.17     38.95 o
  11  12   2     1224.42     1174.39     60.80 o
  12  12   2       11.24      -27.35     31.31 o
 -11  13   2      204.30      266.26     30.54 o
 -10  13   2      317.05      345.96     27.93 o
  -9  13   2        6.15        3.37     21.31 o
  -8  13   2        7.88       16.73     21.08 o
  -7  13   2      683.57      661.46     25.98 o
  -6  13   2      280.86      317.58     20.31 o
  -5  13   2       40.53       56.01     16.04 o
  -4  13   2       15.22       -8.06     11.87 o
  -3  13   2      457.80      467.40     23.90 o
  -2  13   2       44.93       33.38     14.14 o
  -1  13   2      734.60      752.04     24.26 o
   0  13   2      400.25      413.54     20.46 o
   1  13   2      214.01      228.53     16.49 o
   2  13   2      406.92      425.59     19.17 o
   3  13   2       13.99      -26.92     13.46 o
   4  13   2       90.41       97.04     15.49 o
   5  13   2       11.45       66.63     19.10 o
   6  13   2     1288.82     1207.60     39.98 o
   7  13   2       19.24       -3.97     21.85 o
   8  13   2        7.60      -13.34     29.19 o
   9  13   2      300.12      358.80     40.63 o
  10  13   2      609.54      540.62     46.23 o
  11  13   2      162.05      219.35     37.99 o
 -11  14   2        2.18        0.99     28.24 o
 -10  14   2       85.84       98.67     27.48 o
  -9  14   2       41.68       75.89     32.97 o
  -8  14   2       48.05       66.89     25.55 o
  -7  14   2       16.70        7.11     18.05 o
  -6  14   2      400.51      442.54     29.61 o
  -5  14   2     2209.97     2217.13     47.70 o
  -4  14   2      157.82      189.34     21.05 o
  -3  14   2       11.69      -15.09     14.43 o
  -2  14   2     1145.90     1218.94     42.13 o
  -1  14   2     1624.93     1611.57     38.59 o
   0  14   2     4677.66     5147.80     83.02 o
   1  14   2      120.71      107.91     17.12 o
   2  14   2      607.24      625.39     25.83 o
   3  14   2     1373.46     1323.85     43.02 o
   4  14   2      259.43      319.67     27.08 o
   5  14   2        1.14       24.97     16.14 o
   6  14   2      205.71      210.73     26.36 o
   7  14   2       14.45        7.72     23.79 o
   8  14   2       10.00       28.30     39.38 o
   9  14   2      121.23      124.37     36.91 o
  10  14   2      125.11      107.11     36.91 o
 -10  15   2      722.38      700.93     66.24 o
  -9  15   2        2.48       24.91     30.76 o
  -8  15   2     1647.58     1685.45     55.18 o
  -7  15   2       51.26       26.01     21.99 o
  -6  15   2      778.06      712.18     35.24 o
  -5  15   2       15.97       57.15     17.86 o
  -4  15   2      865.54      850.84     32.73 o
  -3  15   2      294.58      304.57     22.01 o
  -2  15   2      122.36      135.84     19.29 o
  -1  15   2        4.49        2.84     16.34 o
   0  15   2       95.76       84.13     17.33 o
   1  15   2        6.77        2.40     16.04 o
   2  15   2     1383.77     1453.81     39.85 o
   3  15   2      145.08      141.20     20.68 o
   4  15   2     2779.04     2760.58     82.83 o
   5  15   2      950.90      900.62     34.35 o
   6  15   2     1906.89     2029.03    100.83 o
   7  15   2      433.34      401.60     34.75 o
   8  15   2     2619.35     2534.45     76.09 o
   9  15   2      127.36       96.42     38.18 o
  10  15   2     1245.51     1399.25     73.28 o
  -9  16   2     1026.23      973.58     56.72 o
  -8  16   2     1039.49     1059.80     45.84 o
  -7  16   2     2476.22     2424.02     77.51 o
  -6  16   2     1820.79     1759.62     60.11 o
  -5  16   2      352.82      387.94     26.38 o
  -4  16   2     2345.35     2263.50     55.16 o
  -3  16   2      866.03      840.27     32.11 o
  -2  16   2     4178.46     4306.80    105.64 o
  -1  16   2      829.04      778.72     31.27 o
   0  16   2     2868.17     3118.06     59.92 o
   1  16   2     1811.76     1700.89     44.48 o
   2  16   2     3307.21     3415.45     72.45 o
   3  16   2      512.21      462.74     27.77 o
   4  16   2     1256.43     1335.21     60.22 o
   5  16   2      470.63      494.42     28.94 o
   6  16   2     2287.63     2182.28     74.09 o
   7  16   2       70.07      104.13     32.34 o
   8  16   2       32.71       -0.52     24.41 o
   9  16   2      320.91      350.27     51.65 o
  -8  17   2       12.40       17.41     34.45 o
  -7  17   2      418.70      420.13     36.42 o
  -6  17   2        6.42       56.17     33.24 o
  -5  17   2       75.30       92.08     28.42 o
  -4  17   2       10.43       -4.34     25.39 o
  -3  17   2      647.10      654.22     37.69 o
  -2  17   2      241.05      270.72     33.73 o
  -1  17   2       15.12       26.89     19.75 o
   0  17   2       47.35        5.89     19.56 o
   1  17   2      344.27      348.83     29.50 o
   2  17   2        2.38       18.54     20.59 o
   3  17   2      315.57      267.65     30.19 o
   4  17   2        1.49      -11.92     22.98 o
   5  17   2      620.53      663.75     33.68 o
   6  17   2      194.01      196.32     33.80 o
   7  17   2      194.41      181.23     47.61 o
   8  17   2       64.08        3.78     29.25 o
  -7  18   2       63.58       73.15     29.15 o
  -6  18   2      195.85      153.32     30.96 o
  -5  18   2      225.78      184.21     32.65 o
  -4  18   2      104.90      118.71     24.76 o
  -3  18   2      992.75     1057.69     52.61 o
  -2  18   2      368.34      405.42     26.84 o
  -1  18   2     1680.32     1654.75     47.64 o
   0  18   2      603.32      560.69     34.42 o
   1  18   2     2168.25     2284.67     61.99 o
   2  18   2      168.41      178.78     24.99 o
   3  18   2      624.50      580.00     36.99 o
   4  18   2      146.91      107.56     25.97 o
   5  18   2      195.54      178.79     26.70 o
   6  18   2        0.90       -0.05     29.89 o
   7  18   2        4.23      -15.80     44.99 o
  -6  19   2      481.87      692.60    112.84 o
  -5  19   2        4.99       17.12     21.16 o
  -4  19   2       66.34       77.35     24.99 o
  -3  19   2       49.90      -19.44     27.46 o
  -2  19   2       95.71       64.64     27.62 o
  -1  19   2       26.64       23.62     24.59 o
   0  19   2       26.12       20.48     25.30 o
   1  19   2       80.89       80.00     35.73 o
   2  19   2      372.93      389.50     32.02 o
   3  19   2      613.31      663.65     51.37 o
   4  19   2       80.70       44.89     25.70 o
   5  19   2      359.22      312.12     39.78 o
  -3  20   2      201.51      188.40     29.09 o
  -2  20   2     2127.36     2251.45    165.61 o
  -1  20   2      693.08      803.36     42.24 o
   0  20   2      751.68      771.86     47.76 o
   1  20   2      306.86      338.89     32.45 o
   2  20   2     1387.84     1331.81     79.22 o
   3  20   2      798.62      827.32     41.90 o
 -15   1   3      931.26      985.83     32.05 o
 -14   1   3       25.00       42.45     14.63 o
 -13   1   3     1243.22     1205.73     29.38 o
 -12   1   3      908.98      883.75     25.46 o
 -11   1   3     2151.55     2122.66     45.14 o
 -10   1   3       95.47      187.34     20.88 o
  -9   1   3     3507.81     3718.77     54.17 o
  -7   1   3     3620.49     3580.40     46.23 o
  -6   1   3       50.98       65.48     12.65 o
  -5   1   3     9699.30     9769.74    113.39 o
  -4   1   3      317.05      312.16      8.72 o
  -3   1   3     2715.54     2751.09     28.50 o
  -2   1   3     4918.57     4936.00     50.75 o
  -1   1   3     8412.15     8142.29     93.61 o
   0   1   3    16899.58    17192.98    194.41 o
   1   1   3    12572.91    12203.64    134.03 o
   2   1   3     5973.62     5962.75     75.73 o
   3   1   3      426.67      434.14     10.80 o
   4   1   3      127.81      194.24     11.28 o
   5   1   3     2608.50     2511.52     42.18 o
   6   1   3     1234.65     1049.67     22.90 o
   7   1   3     1809.89     1629.94     31.30 o
   8   1   3      930.39      973.35     23.80 o
   9   1   3      858.87      901.20     27.37 o
  10   1   3      484.06      507.89     20.56 o
  11   1   3     1586.79     1563.34     39.31 o
  12   1   3       32.77       24.80     16.43 o
  13   1   3      212.65      206.49     18.34 o
  14   1   3      253.45      258.40     20.13 o
 -15   2   3        0.45       27.93     18.11 o
 -14   2   3      558.23      561.78     25.16 o
 -13   2   3        6.79      -10.52     16.83 o
 -12   2   3     1181.83     1168.92     32.70 o
 -11   2   3       71.11       81.84     14.36 o
 -10   2   3       24.10       27.32      9.00 o
  -9   2   3     3056.65     3057.58     48.22 o
  -8   2   3     1489.31     1392.35     30.17 o
  -7   2   3     1445.30     1447.08     23.57 o
  -6   2   3      457.82      388.01     11.16 o
  -5   2   3    17059.85    16054.38    177.02 o
  -4   2   3     1746.89     1796.80     29.71 o
  -3   2   3       37.79       37.04      4.68 o
  -2   2   3     1121.88     1138.26     16.02 o
  -1   2   3    14486.72    13968.31    158.75 o
   0   2   3       29.42      -12.31      6.15 o
   1   2   3     1678.17     1666.48     23.62 o
   2   2   3     1607.94     1663.68     21.68 o
   3   2   3      299.67      232.42      7.29 o
   4   2   3     6662.51     6640.73     93.84 o
   5   2   3     8290.35     7958.02    112.10 o
   6   2   3     1025.99     1009.57     22.53 o
   7   2   3      505.90      443.11     14.43 o
   8   2   3     3967.92     3869.25     59.31 o
   9   2   3      506.09      549.75     20.92 o
  10   2   3     2008.02     1941.49     43.94 o
  11   2   3      132.03       60.14     14.74 o
  12   2   3     2849.10     2779.56     59.22 o
  13   2   3      200.62      228.81     18.96 o
  14   2   3     1471.73     1480.92     55.62 o
 -15   3   3      774.48      794.79     30.71 o
 -14   3   3      135.25      108.35     19.71 o
 -13   3   3     1389.09     1326.46     33.94 o
 -12   3   3      367.36      380.97     19.02 o
 -11   3   3     1398.28     1387.73     29.33 o
 -10   3   3       10.93       39.93      9.78 o
  -9   3   3     1152.12     1195.11     25.64 o
  -8   3   3      556.06      677.10     31.75 o
  -7   3   3      788.75      750.92     17.75 o
  -6   3   3      794.06      830.72     16.70 o
  -5   3   3     5686.69     5854.80     67.71 o
  -4   3   3     1636.73     1714.51     20.79 o
  -3   3   3     3642.58     3809.31     38.13 o
  -2   3   3     3091.74     3163.64     34.73 o
  -1   3   3     7367.85     7193.68     80.79 o
   0   3   3     1401.81     1374.11     20.00 o
   1   3   3    10047.24     9964.81    114.79 o
   2   3   3       97.16      117.00      6.95 o
   3   3   3     3486.02     3643.53     41.07 o
   4   3   3        0.74       -5.37      6.75 o
   5   3   3     5524.64     5524.64     83.92 o
   6   3   3     2130.80     2090.16     34.26 o
   7   3   3     3288.18     3168.77     51.60 o
   8   3   3      138.94      133.83     13.55 o
   9   3   3     3303.58     3166.91     61.91 o
  10   3   3      289.78      251.98     20.90 o
  11   3   3     1928.62     1877.39     46.41 o
  12   3   3        2.55      -30.63     16.84 o
  13   3   3      386.04      377.68     23.63 o
  14   3   3      144.06      151.94     21.64 o
 -15   4   3       27.20       22.59     20.18 o
 -14   4   3        3.19        8.61     15.23 o
 -13   4   3        6.93       47.31     15.01 o
 -12   4   3      184.73      196.12     14.71 o
 -11   4   3        0.14       41.41     12.60 o
 -10   4   3        5.82        8.88     11.13 o
  -9   4   3      100.30      163.74     18.45 o
  -8   4   3       52.89      116.07     11.79 o
  -7   4   3      686.12      792.17     41.94 o
  -6   4   3     5573.21     5914.03     75.20 o
  -5   4   3        3.19       14.38      7.98 o
  -4   4   3        8.78       -1.74      7.66 o
  -3   4   3       30.06       -6.48      5.39 o
  -2   4   3     2191.92     2213.79     26.84 o
  -1   4   3      131.99      159.91      7.35 o
   0   4   3      713.27      747.43     15.47 o
   1   4   3        5.83       -0.53      6.46 o
   2   4   3     2128.78     2140.35     28.07 o
   3   4   3      121.92      108.70      6.54 o
   4   4   3     4892.92     5237.92     71.33 o
   5   4   3        5.02       52.73      9.59 o
   6   4   3       20.49       39.44      9.72 o
   7   4   3       56.91       62.77     11.50 o
   8   4   3      116.27       97.76     14.07 o
   9   4   3     1624.50     1682.51     41.43 o
  10   4   3      682.69      629.57     23.42 o
  11   4   3        1.54       -0.09     14.31 o
  12   4   3       66.61       56.85     16.98 o
  13   4   3      264.59      292.10     22.88 o
  14   4   3       20.71       34.94     19.53 o
 -14   5   3       51.90       63.75     14.73 o
 -13   5   3     2427.92     2397.57     53.74 o
 -12   5   3      145.73      157.83     15.31 o
 -11   5   3     4781.94     4623.26     71.72 o
 -10   5   3     1864.12     1888.53     35.68 o
  -9   5   3     4889.96     4968.04     66.90 o
  -8   5   3     1545.01     1642.66     33.05 o
  -7   5   3     5046.24     4963.58     62.79 o
  -6   5   3     1413.59     1379.15     23.85 o
  -5   5   3    12378.07    12492.65    125.94 o
  -4   5   3     4387.52     4491.36     51.85 o
  -3   5   3      584.13      604.03     11.15 o
  -2   5   3      980.37     1268.43     18.60 o
  -1   5   3    11529.18    12171.63    130.58 o
   0   5   3    19837.43    21632.92    236.10 o
   1   5   3    11577.06    11941.15    127.91 o
   2   5   3       67.92      118.44      7.34 o
   3   5   3     1115.19     1090.14     17.81 o
   4   5   3      749.32      586.73     13.48 o
   5   5   3     7241.27     7018.54     94.62 o
   6   5   3     1106.82     1126.56     26.29 o
   7   5   3    14388.36    14071.50    208.62 o
   8   5   3      944.66      858.34     27.84 o
   9   5   3     5164.37     5092.96     94.80 o
  10   5   3       25.83       16.75     15.49 o
  11   5   3     3712.85     3602.92     72.25 o
  12   5   3      295.76      257.46     21.36 o
  13   5   3      650.19      662.99     31.50 o
  14   5   3        5.29       30.79     24.48 o
 -14   6   3      998.94      999.08     29.55 o
 -13   6   3       11.26       26.83     15.05 o
 -12   6   3     1845.88     1790.24     39.91 o
 -11   6   3       11.32        6.27     13.34 o
 -10   6   3     1418.97     1445.07     45.78 o
  -9   6   3      232.56      303.44     15.81 o
  -8   6   3     1694.52     1742.10     30.85 o
  -7   6   3     6058.47     5900.61     73.48 o
  -6   6   3       46.59       39.42      9.15 o
  -5   6   3    14157.89    13990.14    150.50 o
  -4   6   3     1054.14     1070.08     17.37 o
  -3   6   3     7871.88     7404.89     78.72 o
  -2   6   3     1322.35     1384.12     21.64 o
  -1   6   3    23077.08    22776.58    241.08 o
   0   6   3       18.28       22.90      7.31 o
   1   6   3    10169.26    10095.31    109.31 o
   2   6   3      637.00      691.15     14.45 o
   3   6   3    11588.16    11352.63    126.58 o
   4   6   3      831.25      899.53     18.27 o
   5   6   3    12500.68    12203.95    153.19 o
   6   6   3     2069.99     2026.21     36.52 o
   7   6   3     1152.34     1165.93     30.89 o
   8   6   3     2106.14     2142.07     48.45 o
   9   6   3      172.14      228.14     18.00 o
  10   6   3      567.56      558.50     24.62 o
  11   6   3      713.53      698.97     30.07 o
  12   6   3     2247.30     2247.57     57.42 o
  13   6   3       56.66       76.93     19.22 o
  14   6   3      908.59     1015.63     41.42 o
 -14   7   3      267.37      295.98     24.90 o
 -13   7   3      122.37      125.80     17.37 o
 -12   7   3      479.21      596.68     33.26 o
 -11   7   3      172.54      187.27     16.86 o
 -10   7   3      187.74      181.75     15.54 o
  -9   7   3      438.37      435.23     18.25 o
  -8   7   3       26.06      130.53     21.71 o
  -7   7   3      984.80     1004.77     23.07 o
  -6   7   3       30.17       51.31      7.74 o
  -5   7   3      910.53      843.69     17.86 o
  -4   7   3     3717.36     3892.53     43.23 o
  -3   7   3       16.46        1.72      6.52 o
  -2   7   3      314.48      370.79     10.96 o
  -1   7   3     1177.90     1154.87     20.27 o
   0   7   3      631.27      716.71     21.58 o
   1   7   3      967.89      928.84     18.10 o
   2   7   3      236.40      291.03     11.45 o
   3   7   3     3533.87     3562.05     44.32 o
   4   7   3     2113.15     2128.87     27.83 o
   5   7   3        6.35       -5.44      8.35 o
   6   7   3        6.56        6.84     11.59 o
   7   7   3      891.26      890.43     27.34 o
   8   7   3      156.12      214.89     39.38 o
   9   7   3       70.22      108.06     17.27 o
  10   7   3      186.43      179.77     19.38 o
  11   7   3       54.37       28.63     21.52 o
  12   7   3       46.60       27.02     21.42 o
  13   7   3       18.29        5.69     20.24 o
 -14   8   3      101.57      144.45     21.80 o
 -13   8   3       82.02       69.05     21.74 o
 -12   8   3      310.46      343.92     21.42 o
 -11   8   3      671.81      663.93     23.95 o
 -10   8   3      468.02      481.40     20.70 o
  -9   8   3       65.26       65.90     14.07 o
  -8   8   3        4.17        4.31     12.76 o
  -7   8   3        0.18       -2.28     10.77 o
  -6   8   3      391.27      408.83     14.84 o
  -5   8   3      552.99      533.10     14.64 o
  -4   8   3     5377.47     5289.54     58.89 o
  -3   8   3        1.77        6.64      6.68 o
  -2   8   3     1211.95     1172.61     20.76 o
  -1   8   3      167.14      217.50     10.43 o
   0   8   3     2556.30     2588.15     34.95 o
   1   8   3     2656.90     2643.34     36.70 o
   2   8   3       13.77       11.85      8.94 o
   3   8   3       35.14       25.84      8.13 o
   4   8   3       32.89       43.78      8.62 o
   5   8   3      224.16      221.57     11.83 o
   6   8   3     1059.37     1053.04     35.62 o
   7   8   3       10.17      -26.21     15.18 o
   8   8   3       10.54      -14.89     15.41 o
   9   8   3      476.07      438.00     24.14 o
  10   8   3       33.75       42.05     19.69 o
  11   8   3      122.42      120.15     21.80 o
  12   8   3      838.75      915.08     43.43 o
  13   8   3      554.32      502.91     33.41 o
 -13   9   3     1421.73     1531.40     69.88 o
 -12   9   3      489.38      382.82     25.01 o
 -11   9   3     2247.93     2203.31     48.06 o
 -10   9   3        5.97       -2.03     15.21 o
  -9   9   3     3056.56     3281.78     53.76 o
  -8   9   3      954.87      898.11     25.08 o
  -7   9   3     3647.34     3481.37     51.00 o
  -6   9   3       31.48       29.93     10.67 o
  -5   9   3     1369.79     1398.48     24.91 o
  -4   9   3     4278.73     4181.78     48.50 o
  -3   9   3      291.85      369.45     11.00 o
  -2   9   3     2532.89     2743.28     35.89 o
  -1   9   3     2622.86     2885.98     59.01 o
   0   9   3      334.27      402.55     12.89 o
   1   9   3    12201.72    12828.78    149.21 o
   2   9   3     2679.27     2778.59     41.00 o
   3   9   3       11.82      -16.92      8.46 o
   4   9   3      113.14      142.65      9.91 o
   5   9   3     4870.24     4753.20     66.27 o
   6   9   3     1332.13     1327.31     32.95 o
   7   9   3     1797.54     2020.02     50.08 o
   8   9   3     1187.37     1164.68     40.02 o
   9   9   3     1277.04     1227.08     39.37 o
  10   9   3       15.61       16.90     22.84 o
  11   9   3     1677.05     1702.65     58.43 o
  12   9   3       32.91       14.33     23.85 o
  13   9   3      211.66      211.85     33.49 o
 -13  10   3       80.42       81.50     23.67 o
 -12  10   3      757.08      840.82     33.50 o
 -11  10   3      341.79      375.94     25.02 o
 -10  10   3      938.20      886.71     32.28 o
  -9  10   3     1991.90     1937.16     46.41 o
  -8  10   3     1651.86     1627.97     37.82 o
  -7  10   3     4800.70     4706.64     61.87 o
  -6  10   3     1670.72     1579.44     30.06 o
  -5  10   3     4941.73     4957.94     61.83 o
  -4  10   3       62.73       88.19      8.65 o
  -3  10   3    12035.59    11833.70    122.97 o
  -2  10   3      728.97      744.39     17.63 o
  -1  10   3    12747.36    12752.87    144.28 o
   0  10   3      430.78      467.90     14.65 o
   1  10   3    18890.20    19401.08    232.99 o
   2  10   3       68.93       63.85     10.84 o
   3  10   3     8474.91     8158.63     98.61 o
   4  10   3      465.22      429.92     14.55 o
   5  10   3     3180.17     3136.08     52.67 o
   6  10   3      491.01      478.64     23.75 o
   7  10   3     1406.41     1399.34     50.83 o
   8  10   3     1011.21      930.19     42.10 o
   9  10   3        2.39       66.11     28.32 o
  10  10   3     1531.27     1541.45     65.84 o
  11  10   3      228.21      187.51     32.80 o
  12  10   3      668.35      676.87     46.04 o
 -12  11   3      289.92      373.74     28.80 o
 -11  11   3      145.81      153.27     24.05 o
 -10  11   3      105.13      155.87     21.74 o
  -9  11   3     1288.75     1399.38     40.24 o
  -8  11   3       14.33      107.45     18.67 o
  -7  11   3     2308.20     2298.93     42.75 o
  -6  11   3       88.83      103.21     14.47 o
  -5  11   3       94.15      130.93     11.07 o
  -4  11   3      970.44      981.60     21.40 o
  -3  11   3     1424.12     1328.18     24.94 o
  -2  11   3      128.79      111.03     11.25 o
  -1  11   3       35.94       25.37     10.46 o
   0  11   3      240.25      236.50     12.72 o
   1  11   3      957.53      994.48     23.54 o
   2  11   3      526.83      495.58     19.77 o
   3  11   3     2976.26     3132.35     48.75 o
   4  11   3      409.73      453.00     17.65 o
   5  11   3     2891.48     2699.35     51.50 o
   6  11   3       10.00       11.90     22.14 o
   7  11   3      710.44      743.46     31.05 o
   8  11   3        7.06      -31.94     26.66 o
   9  11   3      882.80      886.60     51.06 o
  10  11   3      156.83      120.01     32.24 o
  11  11   3      447.76      470.01     43.83 o
  12  11   3      241.22      249.26     37.33 o
 -12  12   3       84.96       58.88     24.85 o
 -11  12   3       38.01       78.65     24.02 o
 -10  12   3      546.76      524.24     30.83 o
  -9  12   3       13.24       32.76     21.20 o
  -8  12   3       67.52       72.21     21.26 o
  -7  12   3      821.34      718.42     25.74 o
  -6  12   3     3171.33     3028.39     79.84 o
  -5  12   3       20.46       25.03      9.91 o
  -4  12   3     1370.45     1400.59     26.66 o
  -3  12   3      337.20      322.84     14.19 o
  -2  12   3     1935.60     1956.67     34.61 o
  -1  12   3      641.32      701.90     19.74 o
   0  12   3     2791.33     2831.28     46.63 o
   1  12   3       11.01       17.08     12.31 o
   2  12   3     2902.58     2891.71     47.16 o
   3  12   3     1035.90     1015.85     26.85 o
   4  12   3      194.72      195.52     17.75 o
   5  12   3       10.93       27.49     13.90 o
   6  12   3        3.32        9.48     17.83 o
   7  12   3      922.58      877.26     35.76 o
   8  12   3      246.40      194.46     34.26 o
   9  12   3      729.70      774.10     50.60 o
  10  12   3        1.04        7.42     31.10 o
  11  12   3      267.29      317.79     40.16 o
 -11  13   3      619.44      697.47     36.00 o
 -10  13   3       14.87       46.63     23.80 o
  -9  13   3      473.22      504.59     30.20 o
  -8  13   3       13.10      -15.83     20.06 o
  -7  13   3     1672.62     1659.89     45.59 o
  -6  13   3      180.64      190.62     18.90 o
  -5  13   3     1698.26     1686.81     35.96 o
  -4  13   3      681.41      661.67     20.66 o
  -3  13   3       64.53       79.23     12.84 o
  -2  13   3       25.79       28.68     12.16 o
  -1  13   3      450.09      499.12     27.10 o
   0  13   3      554.71      553.13     22.75 o
   1  13   3     1679.74     1799.97     39.20 o
   2  13   3      967.47      986.97     26.27 o
   3  13   3       55.07       44.77     14.04 o
   4  13   3     2600.46     2506.25     53.42 o
   5  13   3      856.97      876.67     29.12 o
   6  13   3      248.75      261.61     23.52 o
   7  13   3     1750.31     1694.29     65.71 o
   8  13   3      926.36      963.94     57.23 o
   9  13   3      855.84      953.29     56.57 o
  10  13   3        3.82       -5.84     33.12 o
  11  13   3      875.85      875.36     56.38 o
 -11  14   3       65.00      120.07     28.62 o
 -10  14   3      658.21      671.06     38.98 o
  -9  14   3      810.04      772.00     36.27 o
  -8  14   3     1405.10     1425.78     53.09 o
  -7  14   3      542.47      570.02     25.62 o
  -6  14   3      211.18      200.86     19.74 o
  -5  14   3     1247.64     1187.36     30.94 o
  -4  14   3      775.62      736.84     24.49 o
  -3  14   3     6828.15     6598.08    125.80 o
  -2  14   3       24.64       16.02     15.35 o
  -1  14   3     7449.57     7503.94    114.55 o
   0  14   3     1515.02     1617.76     39.49 o
   1  14   3     4693.55     4604.45     76.37 o
   2  14   3      804.68      774.05     28.04 o
   3  14   3     1460.73     1446.77     36.11 o
   4  14   3     2524.02     2567.87     49.60 o
   5  14   3     3584.26     3418.75     80.53 o
   6  14   3     1178.31     1144.26     40.58 o
   7  14   3     1307.64     1287.64     58.49 o
   8  14   3      449.63      452.54     54.75 o
   9  14   3      442.76      446.15     76.43 o
  10  14   3     1084.16     1113.05     64.37 o
 -10  15   3      149.15      156.39     32.59 o
  -9  15   3      101.26      147.15     30.65 o
  -8  15   3      267.60      311.06     26.59 o
  -7  15   3       60.41        7.44     20.79 o
  -6  15   3      642.89      616.86     31.48 o
  -5  15   3      299.36      296.58     21.09 o
  -4  15   3      747.96      793.30     29.55 o
  -3  15   3      134.43      128.52     19.40 o
  -2  15   3      154.55      173.24     20.18 o
  -1  15   3     1426.27     1399.67     37.96 o
   0  15   3      488.48      462.35     23.43 o
   1  15   3      224.54      206.29     19.20 o
   2  15   3       38.77       58.66     18.39 o
   3  15   3       25.38       35.56     17.44 o
   4  15   3      520.60      439.76     27.86 o
   5  15   3      402.03      423.71     26.30 o
   6  15   3      518.52      500.29     33.94 o
   7  15   3      251.07      236.43     49.50 o
   8  15   3       94.95      101.45     24.60 o
   9  15   3        0.60       12.34     35.31 o
  -9  16   3      149.37      188.88     45.30 o
  -8  16   3       42.89       70.29     25.15 o
  -7  16   3      262.12      200.12     29.73 o
  -6  16   3      195.95      196.20     30.30 o
  -5  16   3     2363.92     2188.38     57.24 o
  -4  16   3     1881.48     1790.45     48.47 o
  -3  16   3      783.25      759.40     30.84 o
  -2  16   3      947.76      900.80     33.48 o
  -1  16   3     5153.34     4995.29     89.53 o
   0  16   3     2357.00     2408.42     51.08 o
   1  16   3     2925.99     2800.72     59.06 o
   2  16   3     1874.52     1816.83     52.67 o
   3  16   3     1693.94     1663.07     44.03 o
   4  16   3     1066.21      997.58     39.73 o
   5  16   3     1193.90     1159.29     43.37 o
   6  16   3       96.74       84.95     29.36 o
   7  16   3       31.01      -16.88     29.25 o
   8  16   3        2.86       -7.86     29.67 o
   9  16   3        4.18       -2.92     36.50 o
  -8  17   3      275.33      272.04     33.52 o
  -7  17   3     1221.17     1209.59     59.48 o
  -6  17   3      149.72      153.32     29.86 o
  -5  17   3      106.17      111.25     29.00 o
  -4  17   3       75.10       53.28     20.96 o
  -3  17   3       10.72      -27.78     20.32 o
  -2  17   3        0.26       16.72     19.46 o
  -1  17   3       32.06       19.18     20.25 o
   0  17   3        0.40      -17.21     18.56 o
   1  17   3      270.78      245.93     23.38 o
   2  17   3      295.07      357.11     24.91 o
   3  17   3      632.40      680.20     35.37 o
   4  17   3      470.08      506.47     33.76 o
   5  17   3      868.23      726.31     35.91 o
   6  17   3      771.42      772.19     47.24 o
   7  17   3      525.84      552.72     47.27 o
   8  17   3       16.30        2.35     48.37 o
  -7  18   3     1127.65     1067.85     51.07 o
  -6  18   3      732.74      723.80     44.21 o
  -5  18   3     1052.19      935.60     38.87 o
  -4  18   3      501.26      427.41     31.51 o
  -3  18   3     1840.48     1838.39     52.79 o
  -2  18   3      492.48      459.96     28.33 o
  -1  18   3     2429.25     2417.85     60.60 o
   0  18   3      513.77      464.14     29.96 o
   1  18   3     1931.49     1979.66     52.33 o
   2  18   3      989.01      974.06     39.10 o
   3  18   3     2284.91     2353.51     64.32 o
   4  18   3      265.44      312.36     30.62 o
   5  18   3     1141.37     1147.34     74.13 o
   6  18   3      779.50      846.49     70.58 o
  -5  19   3       24.58        3.16     21.81 o
  -4  19   3        2.46      -17.89     22.54 o
  -3  19   3       88.00       75.86     24.60 o
  -2  19   3       12.66       57.20     24.23 o
  -1  19   3        0.12       19.86     22.70 o
   0  19   3       74.48       87.59     24.14 o
   1  19   3      618.49      680.53     38.57 o
   2  19   3       98.26       71.79     30.94 o
   3  19   3       14.64        7.95     24.19 o
   4  19   3      164.64      178.86     28.54 o
   5  19   3        2.29       -5.67     33.01 o
  -3  20   3      213.54      258.97     30.58 o
  -2  20   3     1063.75     1081.43     52.98 o
  -1  20   3      911.15      875.95     43.36 o
   0  20   3      558.00      546.00     43.70 o
   1  20   3      576.29      638.05     38.74 o
   2  20   3     1312.53     1431.46     58.07 o
 -15   0   4     2249.81     2242.49     63.79 o
 -14   0   4       11.20        3.30     21.99 o
 -13   0   4     1057.40      957.91     39.64 o
 -12   0   4      179.10      149.19     21.49 o
 -11   0   4     1076.67     1042.28     47.97 o
 -10   0   4     5158.93     5158.74     98.47 o
  -9   0   4     2624.06     2506.48     49.94 o
  -8   0   4     8275.32     8580.49    152.69 o
  -7   0   4       64.52       18.24     11.64 o
  -6   0   4    13388.96    12726.28    201.30 o
  -5   0   4      137.49      146.92     12.19 o
  -4   0   4     4391.37     3954.23     71.54 o
  -3   0   4      867.34      861.90     18.67 o
  -2   0   4    12168.80    11061.74    172.57 o
  -1   0   4     9784.40     9543.13    150.33 o
   0   0   4    30593.31    29249.62    488.39 o
   1   0   4    10558.41    10347.83    176.56 o
   2   0   4    14700.79    13929.45    234.26 o
   3   0   4      302.77      299.98     13.14 o
   4   0   4     1147.25      900.11     36.32 o
   5   0   4      428.96      392.61     19.13 o
   6   0   4     9640.95     9421.20    200.54 o
   7   0   4     3141.59     2994.58     72.83 o
   8   0   4      266.94      204.39     22.90 o
   9   0   4     1602.23     1710.77     58.55 o
  10   0   4       45.57       43.78     21.24 o
  11   0   4      504.43      517.60     33.52 o
  12   0   4      349.22      322.64     36.00 o
  13   0   4      833.29      800.03     42.33 o
  14   0   4      732.61      686.18     40.71 o
 -15   1   4       13.22       23.09     14.34 o
 -14   1   4     1138.17     1067.34     30.00 o
 -13   1   4       23.83       39.48     15.09 o
 -12   1   4     3273.21     3231.07     52.08 o
 -11   1   4      523.30      537.17     18.10 o
 -10   1   4     2996.05     2952.65     48.56 o
  -9   1   4      993.31     1073.35     23.40 o
  -8   1   4     8587.41     8692.21    100.47 o
  -7   1   4       14.24       16.76      8.08 o
  -6   1   4       35.62        7.82      7.71 o
  -5   1   4     3252.71     3255.75     39.43 o
  -4   1   4    13989.38    14011.69    144.04 o
  -3   1   4     1227.76     1425.88     17.75 o
  -2   1   4     6222.38     6184.89     63.52 o
  -1   1   4     3276.18     3253.05     40.94 o
   0   1   4     1042.49     1041.58     17.42 o
   1   1   4     6415.42     6438.63     73.19 o
   2   1   4     8133.83     7881.74    100.09 o
   3   1   4       80.20       61.73      7.19 o
   4   1   4    14435.13    14681.84    201.55 o
   5   1   4       26.98       48.32      8.68 o
   6   1   4     1180.87     1049.06     23.05 o
   7   1   4     1714.99     1670.59     34.81 o
   8   1   4     5812.08     5669.14    103.88 o
   9   1   4      100.45      126.34     15.43 o
  10   1   4     3967.85     3853.56     75.61 o
  11   1   4      315.31      346.73     20.80 o
  12   1   4     1765.38     1714.13     44.15 o
  13   1   4       78.70       40.12     17.65 o
  14   1   4      787.35      719.97     29.60 o
 -15   2   4      122.22      131.03     15.53 o
 -14   2   4        0.43       21.16     13.83 o
 -13   2   4      174.96      181.11     15.99 o
 -12   2   4      629.29      612.93     20.85 o
 -11   2   4      718.53      758.99     20.12 o
 -10   2   4      604.89      552.47     17.33 o
  -9   2   4      520.24      512.28     15.19 o
  -8   2   4        4.38       13.29      8.69 o
  -7   2   4     2786.80     2893.63     39.47 o
  -6   2   4     2213.48     2352.47     31.02 o
  -5   2   4       13.84      121.92     13.39 o
  -4   2   4       42.37       52.09      7.69 o
  -3   2   4     2208.40     2121.65     24.44 o
  -2   2   4     7198.73     7106.99     80.45 o
  -1   2   4     1135.44     1099.63     18.43 o
   0   2   4     9530.57     9631.64    103.84 o
   1   2   4       91.99       92.64      7.68 o
   2   2   4     9958.32    10112.84    121.14 o
   3   2   4        0.11       -4.82      5.87 o
   4   2   4      338.40      320.15     10.90 o
   5   2   4      217.75      376.04     14.06 o
   6   2   4     2556.57     2715.41     46.82 o
   7   2   4       25.23       18.18     10.77 o
   8   2   4      165.69      159.65     15.89 o
   9   2   4      334.26      331.58     20.04 o
  10   2   4     1150.77     1048.94     32.70 o
  11   2   4      418.92      368.49     21.19 o
  12   2   4       11.99       -9.41     17.30 o
  13   2   4      177.67      139.95     19.49 o
  14   2   4        7.50       36.19     19.47 o
 -15   3   4       19.35       36.93     16.26 o
 -14   3   4      908.09      835.06     25.36 o
 -13   3   4       98.09       76.38     13.83 o
 -12   3   4     2323.82     2208.17     40.67 o
 -11   3   4      608.04      552.66     27.10 o
 -10   3   4      318.14      301.94     14.48 o
  -9   3   4        3.00       17.80      9.94 o
  -8   3   4     6679.23     6290.61     72.49 o
  -7   3   4      209.52      284.89     10.87 o
  -6   3   4     3903.90     3773.76     47.29 o
  -5   3   4      962.49     1091.44     18.87 o
  -4   3   4       34.31       30.90      6.12 o
  -3   3   4      918.86      901.85     14.33 o
  -2   3   4     2823.64     2672.51     31.78 o
  -1   3   4      611.64      646.04     13.89 o
   0   3   4     2688.16     2614.68     33.30 o
   1   3   4    12916.08    12246.04    140.88 o
   2   3   4      137.88      143.69      7.80 o
   3   3   4     2299.22     2262.67     28.40 o
   4   3   4    10330.83    10099.38    121.70 o
   5   3   4      341.80      313.18     11.84 o
   6   3   4      370.40      330.03     13.79 o
   7   3   4     2822.23     2853.22     46.71 o
   8   3   4    11853.56    11348.17    169.43 o
   9   3   4      903.57      877.58     29.73 o
  10   3   4       10.43       30.37     15.19 o
  11   3   4      236.97      232.54     19.80 o
  12   3   4     2111.01     2099.04     61.10 o
  13   3   4      265.00      203.37     21.21 o
  14   3   4      128.26      147.53     27.98 o
 -14   4   4       13.73       17.98     14.53 o
 -13   4   4     1698.07     1671.80     33.95 o
 -12   4   4      645.05      647.86     24.51 o
 -11   4   4     1226.91     1254.56     28.16 o
 -10   4   4       38.89       32.69     11.60 o
  -9   4   4     4182.35     4106.51     57.41 o
  -8   4   4     5140.93     4879.28     62.78 o
  -7   4   4      185.06      171.38     10.77 o
  -6   4   4     4395.38     4100.16     52.97 o
  -5   4   4     3674.18     3453.89     38.88 o
  -4   4   4    24603.48    24090.14    253.90 o
  -3   4   4     1845.80     1777.12     23.24 o
  -2   4   4     5148.81     4489.26     53.22 o
  -1   4   4     2662.79     2656.99     34.18 o
   0   4   4    12482.84    12658.18    135.69 o
   1   4   4     1026.94     1063.26     17.89 o
   2   4   4     4041.16     3551.64     43.19 o
   3   4   4     2478.46     2482.57     30.83 o
   4   4   4    15622.35    15264.58    189.74 o
   5   4   4     2435.35     2393.45     37.33 o
   6   4   4     1005.66      874.15     23.74 o
   7   4   4      926.25      929.70     28.69 o
   8   4   4      101.40      106.57     15.26 o
   9   4   4     1250.58     1309.09     34.46 o
  10   4   4       28.78       50.02     15.23 o
  11   4   4     2197.82     2207.19     52.63 o
  12   4   4      158.93      103.80     19.12 o
  13   4   4     1279.00     1301.02     44.35 o
  14   4   4      525.77      563.43     31.15 o
 -14   5   4      254.54      230.46     17.45 o
 -13   5   4       53.48       48.99     14.63 o
 -12   5   4      443.21      459.81     19.04 o
 -11   5   4        1.73       27.66     13.01 o
 -10   5   4       95.56      116.27     13.49 o
  -9   5   4      274.36      304.21     14.17 o
  -8   5   4     1215.90     1212.13     24.64 o
  -7   5   4      392.34      379.80     18.78 o
  -6   5   4     2396.74     2366.45     33.19 o
  -5   5   4      699.40      767.54     20.07 o
  -4   5   4       25.93       26.52      6.09 o
  -3   5   4     1244.52     1160.22     17.97 o
  -2   5   4     1376.95     1312.20     20.30 o
  -1   5   4     2964.45     3018.34     35.64 o
   0   5   4     1881.24     1933.49     27.49 o
   1   5   4      215.52      148.60      8.51 o
   2   5   4      134.45      127.62     10.26 o
   3   5   4       58.32       30.30      7.04 o
   4   5   4     3098.08     3110.90     38.71 o
   5   5   4        0.72       -3.69      8.23 o
   6   5   4      302.13      241.77     12.16 o
   7   5   4      436.06      448.03     21.06 o
   8   5   4     1534.58     1530.84     39.98 o
   9   5   4       97.42       95.14     16.61 o
  10   5   4       22.17        7.24     15.77 o
  11   5   4       48.79       47.22     16.82 o
  12   5   4      157.98      173.00     21.05 o
  13   5   4       81.76       92.99     22.44 o
  14   5   4      176.57      165.62     24.67 o
 -14   6   4        7.36       37.68     15.77 o
 -13   6   4      368.74      417.31     19.70 o
 -12   6   4       17.96       49.40     14.70 o
 -11   6   4      438.29      461.38     19.34 o
 -10   6   4      246.26      251.80     15.75 o
  -9   6   4     1057.23     1116.57     24.57 o
  -8   6   4      730.47      783.74     19.95 o
  -7   6   4      169.33      181.63     12.05 o
  -6   6   4      765.95      686.94     14.79 o
  -5   6   4      329.77      467.72     18.51 o
  -4   6   4      540.28      577.16     12.29 o
  -3   6   4      757.89      761.51     14.53 o
  -2   6   4     2747.73     2551.00     32.63 o
  -1   6   4      866.89     1013.70     18.77 o
   0   6   4       67.00       94.43      7.44 o
   1   6   4     2992.95     3077.72     38.09 o
   2   6   4      859.06      802.53     16.77 o
   3   6   4     1684.21     1699.29     25.19 o
   4   6   4       92.95       75.68      7.10 o
   5   6   4     2232.02     2454.31     37.36 o
   6   6   4       75.92       71.42     10.15 o
   7   6   4      725.66      754.27     27.50 o
   8   6   4       38.12       45.44     15.69 o
   9   6   4        3.04       33.31     16.26 o
  10   6   4       81.55      109.63     22.52 o
  11   6   4       68.95       55.74     18.08 o
  12   6   4       97.91      116.05     20.42 o
  13   6   4       25.42        0.23     21.81 o
 -14   7   4      935.20      964.68     30.29 o
 -13   7   4        0.70       -6.51     15.33 o
 -12   7   4     3179.20     3210.44     59.49 o
 -11   7   4      878.44      887.50     25.46 o
 -10   7   4      911.27      918.17     25.14 o
  -9   7   4       86.51      104.89     13.71 o
  -8   7   4     4649.32     4643.97     61.75 o
  -7   7   4     2468.80     2361.88     36.63 o
  -6   7   4      716.49      686.44     15.28 o
  -5   7   4      311.32      311.17     11.74 o
  -4   7   4     2612.31     2405.31     29.88 o
  -3   7   4      428.08      456.94     11.35 o
  -2   7   4      264.94      326.36     10.93 o
  -1   7   4     1342.91     1296.27     21.85 o
   0   7   4      753.14      790.67     16.45 o
   1   7   4       73.37       45.83      8.33 o
   2   7   4     2702.02     2632.42     35.17 o
   3   7   4      913.02      953.32     17.72 o
   4   7   4     1825.46     1676.69     25.17 o
   5   7   4     3244.22     3176.79     44.42 o
   6   7   4     2029.20     2160.49     51.07 o
   7   7   4     1219.23     1212.22     36.70 o
   8   7   4    10024.04     9550.21    170.83 o
   9   7   4      328.59      319.62     22.00 o
  10   7   4     1567.87     1581.47     44.21 o
  11   7   4       27.35       56.20     21.04 o
  12   7   4     1060.82     1103.64     46.01 o
  13   7   4        3.59      -28.74     21.29 o
 -14   8   4       51.43       60.22     18.80 o
 -13   8   4      299.14      377.69     26.82 o
 -12   8   4      316.28      302.02     19.22 o
 -11   8   4       89.47      101.04     16.07 o
 -10   8   4     1126.49     1163.67     29.05 o
  -9   8   4      210.18      236.57     16.17 o
  -8   8   4     1808.13     1730.66     31.13 o
  -7   8   4      351.10      363.31     15.27 o
  -6   8   4    10344.44    10047.67    111.59 o
  -5   8   4      540.55      548.86     14.71 o
  -4   8   4     4601.61     4411.60     47.57 o
  -3   8   4      198.87      235.25      9.17 o
  -2   8   4    21568.74    21112.71    225.54 o
  -1   8   4      821.00      857.48     18.71 o
   0   8   4     4897.27     4703.52     57.49 o
   1   8   4      618.24      583.19     14.80 o
   2   8   4     8639.50     8451.55     97.13 o
   3   8   4     1757.33     1760.29     27.17 o
   4   8   4     3261.27     3252.21     42.10 o
   5   8   4     2818.10     2951.39     42.60 o
   6   8   4     2868.43     2882.38     52.73 o
   7   8   4     2411.68     2325.17     59.88 o
   8   8   4      103.19      122.09     18.60 o
   9   8   4     3783.97     3838.22     79.43 o
  10   8   4       31.24       39.53     18.83 o
  11   8   4     2980.06     3110.12     84.55 o
  12   8   4        0.75       -6.49     23.49 o
  13   8   4     1112.28     1105.04     44.35 o
 -13   9   4      505.85      555.83     27.72 o
 -12   9   4        7.17       32.47     17.95 o
 -11   9   4      262.29      286.35     20.95 o
 -10   9   4      182.47      159.10     17.29 o
  -9   9   4      956.23      928.22     25.45 o
  -8   9   4     1276.25     1232.53     28.95 o
  -7   9   4      138.34      130.19     10.40 o
  -6   9   4     1878.98     1712.41     31.49 o
  -5   9   4      212.13      282.64     12.52 o
  -4   9   4      101.60      114.23      8.11 o
  -3   9   4      290.70      281.92     10.55 o
  -2   9   4      129.13       87.60      9.91 o
  -1   9   4     2786.48     2914.68     39.92 o
   0   9   4      200.22      210.56     11.10 o
   1   9   4      517.50      544.17     15.39 o
   2   9   4      782.70      804.92     19.84 o
   3   9   4      272.68      274.70     12.05 o
   4   9   4      422.71      411.36     13.06 o
   5   9   4        6.36       81.17     11.11 o
   6   9   4     1268.18     1326.82     33.96 o
   7   9   4       96.05       72.79     18.72 o
   8   9   4      205.16      210.27     23.22 o
   9   9   4       51.76       91.81     21.49 o
  10   9   4      659.21      684.91     38.45 o
  11   9   4      364.61      336.14     34.63 o
  12   9   4       16.85       19.59     25.17 o
 -13  10   4      156.74      206.20     22.89 o
 -12  10   4        5.29       24.51     19.20 o
 -11  10   4       46.58       40.19     19.08 o
 -10  10   4      184.78      191.88     19.45 o
  -9  10   4       70.05       67.92     16.01 o
  -8  10   4       52.70       60.10     14.84 o
  -7  10   4     1092.32     1122.74     26.18 o
  -6  10   4      108.73       84.22     12.35 o
  -5  10   4       47.18       94.17      8.75 o
  -4  10   4      127.47      115.12      9.05 o
  -3  10   4     1853.76     1781.34     27.68 o
  -2  10   4       12.77       -4.54      8.64 o
  -1  10   4        5.04       27.15     11.46 o
   0  10   4     3253.41     3568.04     49.13 o
   1  10   4     8630.09     8588.11    103.75 o
   2  10   4       24.16       34.42     11.35 o
   3  10   4      394.95      346.16     15.49 o
   4  10   4      335.57      352.69     14.77 o
   5  10   4     1614.61     1874.90     37.94 o
   6  10   4      925.43      885.99     31.99 o
   7  10   4       34.11       -8.42     19.87 o
   8  10   4      199.04      206.77     24.48 o
   9  10   4       15.67        7.01     24.13 o
  10  10   4      268.71      283.05     31.09 o
  11  10   4       25.54       53.53     26.50 o
  12  10   4        4.76       20.42     26.11 o
 -12  11   4     1849.45     1934.24     61.06 o
 -11  11   4      131.64      184.78     23.34 o
 -10  11   4     2075.81     2097.47     51.74 o
  -9  11   4      625.56      675.56     30.00 o
  -8  11   4     3944.71     3687.81     65.84 o
  -7  11   4       64.73       47.25     13.08 o
  -6  11   4     1799.73     1850.20     34.02 o
  -5  11   4     1089.15     1081.85     20.78 o
  -4  11   4      655.35      670.48     18.68 o
  -3  11   4      149.81      160.20     11.52 o
  -2  11   4     1939.66     1992.87     34.86 o
  -1  11   4      210.84      204.92     12.96 o
   0  11   4      534.36      591.83     17.52 o
   1  11   4     1097.84     1066.24     23.72 o
   2  11   4      306.88      323.86     16.24 o
   3  11   4     1313.23     1370.62     29.53 o
   4  11   4     3715.23     3779.35     59.26 o
   5  11   4      876.41      880.22     29.59 o
   6  11   4       70.67       60.75     18.54 o
   7  11   4       84.38       93.31     19.04 o
   8  11   4     3539.84     3492.88     94.59 o
   9  11   4       58.82       75.69     30.77 o
  10  11   4      270.56      280.15     38.30 o
  11  11   4       71.62       68.34     43.32 o
  12  11   4     1324.21     1496.67     70.02 o
 -12  12   4        0.94       58.69     23.02 o
 -11  12   4     1077.93      994.56     44.20 o
 -10  12   4      604.37      579.18     30.22 o
  -9  12   4      546.38      590.00     32.29 o
  -8  12   4      900.71      882.57     33.19 o
  -7  12   4      483.96      451.52     21.22 o
  -6  12   4     3274.30     3308.39     53.64 o
  -5  12   4       53.89       46.12     11.75 o
  -4  12   4     4066.82     3906.97     56.25 o
  -3  12   4      411.48      399.52     16.08 o
  -2  12   4    13149.09    12905.80    159.21 o
  -1  12   4      128.38      166.01     13.95 o
   0  12   4    13964.76    14200.59    181.60 o
   1  12   4      284.80      285.36     16.33 o
   2  12   4     3610.03     3531.45     55.11 o
   3  12   4      851.22      850.78     24.87 o
   4  12   4     5435.94     5396.42     79.85 o
   5  12   4      376.49      327.04     24.05 o
   6  12   4     1133.04     1090.42     37.94 o
   7  12   4     1100.23     1039.24     61.45 o
   8  12   4     1900.46     1987.41     79.33 o
   9  12   4      608.31      646.80     48.07 o
  10  12   4      157.54      163.37     36.44 o
  11  12   4      838.65      859.67     56.00 o
 -11  13   4      173.13      202.21     28.00 o
 -10  13   4      255.03      271.13     27.42 o
  -9  13   4       55.57       93.66     26.69 o
  -8  13   4       35.55       52.61     16.90 o
  -7  13   4        2.10       44.11     17.19 o
  -6  13   4      305.82      321.25     21.14 o
  -5  13   4       42.39       38.30     13.90 o
  -4  13   4        4.58       24.72     12.75 o
  -3  13   4      496.99      476.80     18.39 o
  -2  13   4      305.58      287.03     16.21 o
  -1  13   4      136.01      140.08     14.01 o
   0  13   4      339.35      322.39     18.60 o
   1  13   4      819.05      800.95     25.36 o
   2  13   4       53.85       53.24     14.52 o
   3  13   4      349.25      344.51     18.73 o
   4  13   4        3.76       -9.00     13.50 o
   5  13   4      254.81      247.72     18.64 o
   6  13   4       56.33       37.91     19.89 o
   7  13   4      351.44      355.65     27.66 o
   8  13   4       25.09        9.72     31.73 o
   9  13   4        6.52       26.30     33.09 o
  10  13   4      444.85      386.99     51.78 o
 -11  14   4      367.76      368.41     34.46 o
 -10  14   4      158.72      131.72     26.44 o
  -9  14   4      126.38      141.99     25.99 o
  -8  14   4        1.49       -6.93     17.55 o
  -7  14   4       59.22       73.77     18.42 o
  -6  14   4      491.79      510.82     25.17 o
  -5  14   4      155.59      223.34     22.18 o
  -4  14   4      852.50      955.97     27.01 o
  -3  14   4     1753.14     1703.16     40.44 o
  -2  14   4     2050.87     1974.88     52.87 o
  -1  14   4      304.61      298.13     20.32 o
   0  14   4      728.34      784.72     27.83 o
   1  14   4     3085.81     2922.47     55.30 o
   2  14   4      654.97      623.20     24.93 o
   3  14   4      956.46     1020.26     34.98 o
   4  14   4       32.13       27.52     15.92 o
   5  14   4      367.87      416.77     22.91 o
   6  14   4       46.29       51.83     21.60 o
   7  14   4       21.93       12.75     24.96 o
   8  14   4      717.90      661.73     52.87 o
   9  14   4       33.75       43.79     47.31 o
  10  14   4      261.91      292.83     43.62 o
 -10  15   4      518.63      597.24     49.35 o
  -9  15   4      182.12      204.48     32.87 o
  -8  15   4     1445.91     1423.30     95.61 o
  -7  15   4      172.96      154.61     25.70 o
  -6  15   4      471.89      460.91     26.99 o
  -5  15   4     1009.89      953.53     32.00 o
  -4  15   4       26.54       20.51     16.75 o
  -3  15   4      220.23      222.10     27.01 o
  -2  15   4        2.22      -29.84     17.23 o
  -1  15   4      351.55      309.81     21.25 o
   0  15   4       36.62       25.26     16.92 o
   1  15   4       39.08       11.09     17.61 o
   2  15   4     1137.31     1108.91     67.53 o
   3  15   4      139.12      156.26     18.45 o
   4  15   4      979.89      848.01     32.79 o
   5  15   4       72.42       70.77     24.65 o
   6  15   4     2322.99     2307.66     75.18 o
   7  15   4      188.40      163.97     30.29 o
   8  15   4     1065.65      982.23     62.12 o
   9  15   4       46.44       36.33     36.44 o
  -9  16   4       27.18       14.41     29.67 o
  -8  16   4     1049.73     1038.93     46.71 o
  -7  16   4      686.77      706.65     37.38 o
  -6  16   4     3274.21     3024.72     81.22 o
  -5  16   4      463.42      434.13     25.96 o
  -4  16   4     1844.94     1826.82     49.56 o
  -3  16   4      868.34      837.66     32.78 o
  -2  16   4     6546.18     6362.60    108.50 o
  -1  16   4      647.35      605.81     34.64 o
   0  16   4     2627.62     2898.14     73.24 o
   1  16   4      954.05      891.72     33.22 o
   2  16   4     3774.89     3839.95     73.87 o
   3  16   4     2299.91     2223.32     54.60 o
   4  16   4     1999.58     1937.04     62.07 o
   5  16   4     1195.75     1176.75     46.17 o
   6  16   4      538.27      509.73     40.09 o
   7  16   4      986.03      837.34     52.20 o
   8  16   4      338.33      369.41     35.38 o
  -8  17   4        1.45      -19.63     27.61 o
  -7  17   4      388.96      322.49     34.41 o
  -6  17   4      112.61      115.56     29.26 o
  -5  17   4      441.29      413.14     39.45 o
  -4  17   4       21.23       34.89     21.27 o
  -3  17   4        3.54      -10.99     20.70 o
  -2  17   4       67.80       36.30     20.48 o
  -1  17   4       13.35      -13.84     19.39 o
   0  17   4      286.60      333.23     26.46 o
   1  17   4       18.15       -2.29     19.36 o
   2  17   4       24.85       18.79     19.52 o
   3  17   4       58.40      109.91     26.20 o
   4  17   4      101.29       96.38     25.83 o
   5  17   4      215.40      210.41     36.48 o
   6  17   4      215.75      275.37     36.02 o
   7  17   4      759.27      733.40     51.90 o
  -7  18   4      211.35      229.57     81.71 o
  -6  18   4      172.84      183.04     31.97 o
  -5  18   4     1695.21     1632.18     51.81 o
  -4  18   4      930.82      906.72     54.04 o
  -3  18   4     1857.41     1796.15     52.44 o
  -2  18   4      580.20      551.96     37.82 o
  -1  18   4      995.04      981.39     39.75 o
   0  18   4     1618.96     1565.13     48.33 o
   1  18   4      523.13      518.44     29.40 o
   2  18   4      220.10      210.66     25.44 o
   3  18   4      155.67       92.89     26.06 o
   4  18   4      174.02      172.27     30.85 o
   5  18   4        1.77       48.25     31.72 o
   6  18   4      317.70      239.76     36.65 o
  -5  19   4       48.42       57.14     22.86 o
  -4  19   4      162.40      144.08     26.73 o
  -3  19   4      549.53      547.01     32.84 o
  -2  19   4        9.89      -17.23     23.89 o
  -1  19   4      451.86      481.56     31.71 o
   0  19   4      155.14       96.98     24.41 o
   1  19   4      377.31      403.19     33.63 o
   2  19   4      298.67      355.07     32.22 o
   3  19   4      329.76      404.42     32.72 o
   4  19   4       52.39       57.38     34.99 o
  -1  20   4      322.48      321.70     30.51 o
   0  20   4     1041.19     1199.94     59.90 o
 -15   1   5      516.04      519.48     23.70 o
 -14   1   5      389.29      384.42     21.03 o
 -13   1   5     1330.76     1310.37     31.68 o
 -12   1   5      232.29      255.04     18.13 o
 -11   1   5     1384.95     1318.22     28.89 o
 -10   1   5      204.47      218.96     14.36 o
  -9   1   5     4059.75     3826.26     54.62 o
  -8   1   5        1.20       21.24     10.06 o
  -7   1   5     4367.79     4152.82     52.53 o
  -6   1   5       40.34       61.53      8.24 o
  -5   1   5     2351.25     2225.64     30.67 o
  -4   1   5        4.35       44.74      7.03 o
  -3   1   5      297.21      339.68      8.80 o
  -2   1   5      443.81      488.41     15.66 o
  -1   1   5     2933.64     3128.49     40.54 o
   0   1   5     4636.63     4329.15     51.55 o
   1   1   5     8836.13     8861.83    108.08 o
   2   1   5      806.65      796.12     18.82 o
   3   1   5     2650.13     2678.49     41.74 o
   4   1   5     2896.60     2712.85     38.95 o
   5   1   5     4001.42     3892.22     63.63 o
   6   1   5      497.15      488.43     17.43 o
   7   1   5     4802.25     4597.11     87.49 o
   8   1   5      368.34      351.41     20.17 o
   9   1   5     1890.15     1873.43     45.98 o
  10   1   5       63.77       84.01     17.49 o
  11   1   5     2599.64     2566.52     58.19 o
  12   1   5      337.81      271.70     22.32 o
  13   1   5      863.85      846.38     32.71 o
  14   1   5      284.76      253.10     23.48 o
 -15   2   5        9.04       17.39     15.54 o
 -14   2   5     1045.77     1036.89     31.08 o
 -13   2   5       62.68       72.38     15.62 o
 -12   2   5     3529.72     3545.79     54.29 o
 -11   2   5     1737.30     1735.48     31.64 o
 -10   2   5      725.94      723.28     20.84 o
  -9   2   5      657.37      671.96     19.54 o
  -8   2   5     6266.59     6167.58     77.48 o
  -7   2   5    11792.68    11499.59    130.42 o
  -6   2   5     1746.89     1863.52     27.03 o
  -5   2   5     9556.41     9180.48    104.09 o
  -4   2   5      275.70      289.63     16.82 o
  -3   2   5    21410.31    20305.69    201.50 o
  -2   2   5     2995.95     3049.13     38.35 o
  -1   2   5    28033.04    26938.00    304.61 o
   0   2   5     1573.72     1784.13     25.73 o
   1   2   5    10119.40     9362.13    109.35 o
   2   2   5     2686.24     2589.47     37.91 o
   3   2   5    28360.81    28096.02    329.82 o
   4   2   5      240.12      254.20      9.35 o
   5   2   5     4409.99     4346.05     70.28 o
   6   2   5     7374.53     7245.05    111.55 o
   7   2   5     1997.71     1993.05     46.46 o
   8   2   5     1699.60     1628.10     41.82 o
   9   2   5     1079.94     1111.85     35.10 o
  10   2   5     2607.17     2602.33     58.37 o
  11   2   5      189.07      170.00     19.80 o
  12   2   5     1364.72     1249.62     40.26 o
  13   2   5      435.12      468.00     26.45 o
  14   2   5      717.78      763.41     32.26 o
 -14   3   5      147.71      128.86     16.80 o
 -13   3   5      486.81      460.20     20.80 o
 -12   3   5      119.51       87.43     15.15 o
 -11   3   5      309.50      331.92     20.51 o
 -10   3   5      267.67      268.31     14.81 o
  -9   3   5     1169.39     1303.97     26.36 o
  -8   3   5      225.59      242.89     12.98 o
  -7   3   5     1529.02     1368.89     25.44 o
  -6   3   5      365.94      382.56     13.08 o
  -5   3   5      708.45      702.77     13.72 o
  -4   3   5      283.09      266.34     12.46 o
  -3   3   5      348.53      338.47      9.49 o
  -2   3   5      321.60      314.14     10.06 o
  -1   3   5      509.92      529.12     12.70 o
   0   3   5      863.92     1041.90     18.60 o
   1   3   5     1033.65     1001.18     19.41 o
   2   3   5        9.14        4.51      8.13 o
   3   3   5        3.68        9.07      7.62 o
   4   3   5     6458.50     6453.83     73.99 o
   5   3   5      247.47      202.27      9.98 o
   6   3   5      482.21      527.93     17.05 o
   7   3   5     3011.65     2989.39     56.31 o
   8   3   5      447.76      432.12     27.47 o
   9   3   5      511.96      564.46     25.15 o
  10   3   5        0.09        1.59     16.69 o
  11   3   5      213.33      209.48     23.20 o
  12   3   5       15.50       56.98     19.09 o
  13   3   5       47.28       43.94     19.94 o
 -14   4   5       22.59       28.70     15.76 o
 -13   4   5       26.00       79.27     15.13 o
 -12   4   5      258.54      232.83     16.62 o
 -11   4   5       28.09       15.69     13.85 o
 -10   4   5       37.73       22.92     12.39 o
  -9   4   5      108.38      134.49     13.19 o
  -8   4   5     1277.42     1235.39     34.75 o
  -7   4   5      533.83      559.90     15.64 o
  -6   4   5      962.88     1004.15     20.46 o
  -5   4   5      358.28      366.99     10.62 o
  -4   4   5      294.77      380.65     19.84 o
  -3   4   5        5.43       -8.08      6.47 o
  -2   4   5        0.85        3.14      7.07 o
  -1   4   5     2727.30     2574.99     35.35 o
   0   4   5      409.88      439.64     12.55 o
   1   4   5      741.06      708.37     15.64 o
   2   4   5     1770.49     1880.96     29.40 o
   3   4   5       50.40       56.57      7.33 o
   4   4   5     1445.20     1888.55     49.37 o
   5   4   5       81.73      116.94      9.28 o
   6   4   5      614.47      727.92     19.58 o
   7   4   5       70.33       42.26     12.29 o
   8   4   5      435.38      369.88     21.76 o
   9   4   5        5.48       44.73     16.98 o
  10   4   5        6.48       11.35     17.02 o
  11   4   5       79.70      102.94     19.37 o
  12   4   5       21.68       31.56     19.41 o
  13   4   5       66.32       39.66     20.11 o
 -14   5   5       40.79       52.29     16.00 o
 -13   5   5     1529.88     1478.50     43.27 o
 -12   5   5     1974.38     1817.92     36.51 o
 -11   5   5     1310.67     1330.51     30.57 o
 -10   5   5        4.54       15.61     12.93 o
  -9   5   5     1553.04     1673.46     32.03 o
  -8   5   5      371.80      361.08     15.89 o
  -7   5   5     1097.39     1032.15     23.83 o
  -6   5   5      876.67      800.48     18.98 o
  -5   5   5      189.95      124.09      8.49 o
  -4   5   5     1210.49     1299.58     19.20 o
  -3   5   5     2254.20     2214.94     28.45 o
  -2   5   5     2956.40     3034.47     38.85 o
  -1   5   5     1957.06     1938.92     30.35 o
   0   5   5     3300.51     3266.52     40.20 o
   1   5   5    10401.01    10260.67    111.94 o
   2   5   5      326.71      329.22     11.13 o
   3   5   5     1914.73     1842.34     25.88 o
   4   5   5      564.48      542.79     12.57 o
   5   5   5     3660.06     3471.98     49.53 o
   6   5   5     2198.10     2228.45     37.85 o
   7   5   5     3478.23     3342.17     58.16 o
   8   5   5      233.14      238.08     18.42 o
   9   5   5     1411.08     1558.35     39.87 o
  10   5   5     1031.57      981.64     35.09 o
  11   5   5     1090.63     1178.47     40.16 o
  12   5   5       76.34       74.73     20.72 o
  13   5   5        4.33       -7.75     24.65 o
 -14   6   5     1025.54     1049.99     35.95 o
 -13   6   5       67.12       60.44     16.22 o
 -12   6   5     1660.10     1686.85     35.94 o
 -11   6   5      641.27      624.43     21.93 o
 -10   6   5       80.34       69.20     14.15 o
  -9   6   5     3014.43     2914.94     44.06 o
  -8   6   5     4753.98     4608.45     61.63 o
  -7   6   5     6382.84     6122.15     77.41 o
  -6   6   5      744.66      728.83     15.16 o
  -5   6   5    10486.25    10050.93    107.49 o
  -4   6   5       91.18      117.43      7.86 o
  -3   6   5    17455.04    16838.58    169.23 o
  -2   6   5       35.20       48.48      8.26 o
  -1   6   5    18483.06    17883.73    191.15 o
   0   6   5       16.25       26.24      8.09 o
   1   6   5    20353.05    19637.71    209.59 o
   2   6   5     2997.10     3079.80     40.11 o
   3   6   5     6784.40     6442.17     75.34 o
   4   6   5     1224.79     1376.26     21.78 o
   5   6   5     2332.33     2163.20     35.12 o
   6   6   5      866.59      837.28     25.85 o
   7   6   5      553.87      553.26     25.12 o
   8   6   5      633.61      646.91     27.70 o
   9   6   5      207.20      200.28     19.36 o
  10   6   5     3212.60     3294.20     66.60 o
  11   6   5      218.03      189.23     22.68 o
  12   6   5     1315.39     1292.32     47.91 o
  13   6   5      267.31      334.54     59.51 o
 -14   7   5       80.57      109.33     23.89 o
 -13   7   5      445.46      460.24     22.00 o
 -12   7   5      156.65      171.25     17.33 o
 -11   7   5      676.76      652.76     23.11 o
 -10   7   5      439.76      477.58     20.12 o
  -9   7   5     1036.63      976.97     24.49 o
  -8   7   5      100.14       97.50     12.68 o
  -7   7   5     2523.51     2452.55     38.31 o
  -6   7   5        1.25      -12.41      8.94 o
  -5   7   5      309.34      395.09     12.70 o
  -4   7   5      754.62      781.91     15.20 o
  -3   7   5     1976.81     1991.93     26.45 o
  -2   7   5       34.97       28.49      7.77 o
  -1   7   5      130.96      112.03      8.76 o
   0   7   5       81.29       72.55      8.22 o
   1   7   5      445.86      404.19     12.73 o
   2   7   5     1205.72     1240.43     22.33 o
   3   7   5      344.75      346.18     11.61 o
   4   7   5     1036.70     1072.61     20.32 o
   5   7   5       57.15       69.10     10.14 o
   6   7   5      267.14      262.66     15.92 o
   7   7   5      100.58      118.25     18.72 o
   8   7   5       73.17       99.09     18.57 o
   9   7   5      206.40      197.20     21.48 o
  10   7   5      126.93      127.48     19.64 o
  11   7   5     1162.35     1120.20     39.71 o
  12   7   5       72.43       34.45     26.09 o
  13   7   5      808.58      834.39     44.38 o
 -13   8   5        0.72       45.28     18.55 o
 -12   8   5      505.01      481.75     23.47 o
 -11   8   5       12.61       -4.15     15.19 o
 -10   8   5      107.55      114.85     16.28 o
  -9   8   5      333.13      356.68     18.38 o
  -8   8   5     1224.87     1170.68     26.69 o
  -7   8   5      159.83      167.97     11.38 o
  -6   8   5      328.82      324.77     13.65 o
  -5   8   5     3414.36     3374.13     43.83 o
  -4   8   5      114.21      125.20      8.30 o
  -3   8   5       49.88       55.08      8.55 o
  -2   8   5        3.60        5.23      7.95 o
  -1   8   5     5931.17     5954.36     71.38 o
   0   8   5     1246.58     1273.38     22.63 o
   1   8   5       63.33       78.02      9.61 o
   2   8   5      411.90      407.83     13.09 o
   3   8   5     1005.21     1040.04     19.70 o
   4   8   5     2595.95     2671.50     37.36 o
   5   8   5      144.14      165.40     12.96 o
   6   8   5      155.32      148.22     18.28 o
   7   8   5      132.86      109.90     19.37 o
   8   8   5       52.02       51.41     20.32 o
   9   8   5      390.44      436.89     28.39 o
  10   8   5       26.39       29.56     21.45 o
  11   8   5        8.68       49.99     23.40 o
  12   8   5        6.20       -0.84     23.30 o
 -13   9   5     2180.15     2144.15     48.48 o
 -12   9   5      262.81      305.22     23.53 o
 -11   9   5     1848.70     1907.33     41.55 o
 -10   9   5      371.33      426.59     21.58 o
  -9   9   5     3849.56     3936.81     63.36 o
  -8   9   5      330.24      383.17     18.13 o
  -7   9   5     1905.40     1979.97     33.80 o
  -6   9   5     1533.49     1553.53     29.67 o
  -5   9   5     3963.61     3973.47     47.66 o
  -4   9   5       85.71       82.90      8.53 o
  -3   9   5      148.00      163.97     10.32 o
  -2   9   5      275.52      299.82     11.49 o
  -1   9   5      107.28       99.61     10.74 o
   0   9   5      240.38      210.98     12.38 o
   1   9   5     3695.59     3665.29     47.85 o
   2   9   5     1156.11     1144.02     22.86 o
   3   9   5     1971.22     1915.93     30.75 o
   4   9   5     1292.81     1281.88     25.64 o
   5   9   5     2417.73     2481.89     45.23 o
   6   9   5      404.57      449.19     22.72 o
   7   9   5     5590.52     5712.81    121.19 o
   8   9   5      143.24      129.20     23.36 o
   9   9   5     3013.02     2992.05     75.86 o
  10   9   5      295.96      366.15     29.15 o
  11   9   5     1101.25     1171.31     70.02 o
  12   9   5        4.93      -26.73     23.77 o
 -13  10   5       36.02       33.49     21.24 o
 -12  10   5      584.00      566.31     27.38 o
 -11  10   5      473.33      466.13     24.96 o
 -10  10   5      499.22      515.91     24.74 o
  -9  10   5     2499.34     2464.93     46.40 o
  -8  10   5       16.31       12.46     14.98 o
  -7  10   5     2273.19     2274.58     39.49 o
  -6  10   5       27.17        3.76     12.07 o
  -5  10   5     9708.63     9671.15    108.00 o
  -4  10   5      146.30      130.56     10.13 o
  -3  10   5     8724.87     8488.51     90.00 o
  -2  10   5      584.18      596.57     17.81 o
  -1  10   5    16232.39    16006.10    180.13 o
   0  10   5       46.69       27.43     11.12 o
   1  10   5     4389.20     4279.65     57.13 o
   2  10   5        3.38        9.33      9.91 o
   3  10   5     3149.06     3149.97     46.99 o
   4  10   5      764.56      776.14     21.70 o
   5  10   5     5615.66     5520.97     79.72 o
   6  10   5     1589.09     1653.09     64.27 o
   7  10   5      416.24      440.05     29.61 o
   8  10   5      955.96      939.84     40.17 o
   9  10   5      130.77      150.65     25.04 o
  10  10   5     1036.27     1090.58     81.44 o
  11  10   5        1.38       -5.06     26.72 o
  12  10   5     1306.41     1357.10     66.86 o
 -12  11   5      301.92      302.17     27.07 o
 -11  11   5      117.16      149.09     23.38 o
 -10  11   5       36.96       41.91     20.84 o
  -9  11   5      193.18      224.34     20.26 o
  -8  11   5      214.32      196.84     17.87 o
  -7  11   5      103.49       83.33     13.55 o
  -6  11   5      190.00      175.23     14.17 o
  -5  11   5      571.12      569.39     17.09 o
  -4  11   5      251.31      243.01     12.29 o
  -3  11   5       32.12       25.42     10.05 o
  -2  11   5      326.90      336.56     15.91 o
  -1  11   5       70.95       58.97     12.19 o
   0  11   5     1823.74     1762.89     32.85 o
   1  11   5       59.67       42.83     11.96 o
   2  11   5      735.34      678.97     21.29 o
   3  11   5       35.83       26.86     12.93 o
   4  11   5      560.03      596.32     20.82 o
   5  11   5       58.59       62.76     14.21 o
   6  11   5      327.69      304.81     23.51 o
   7  11   5       42.28       20.41     25.75 o
   8  11   5      299.46      327.81     32.76 o
   9  11   5      461.61      496.14     43.27 o
  10  11   5      147.12      126.78     35.18 o
  11  11   5       30.63       45.73     33.35 o
 -12  12   5      204.69      240.12     26.57 o
 -11  12   5        0.40       -3.66     21.73 o
 -10  12   5      639.42      629.79     31.75 o
  -9  12   5      438.80      448.72     27.84 o
  -8  12   5       76.52       60.75     20.30 o
  -7  12   5      733.49      687.91     25.37 o
  -6  12   5     1794.75     1634.46     37.05 o
  -5  12   5       78.77       82.45     12.93 o
  -4  12   5      634.33      713.88     21.43 o
  -3  12   5      228.46      256.26     15.30 o
  -2  12   5      357.09      331.90     17.03 o
  -1  12   5        4.89        1.14     12.30 o
   0  12   5      604.71      644.48     21.80 o
   1  12   5      251.97      292.41     17.58 o
   2  12   5      245.01      239.30     16.12 o
   3  12   5      200.59      208.95     16.36 o
   4  12   5     1687.11     1787.89     36.91 o
   5  12   5        0.18        9.77     14.99 o
   6  12   5      105.39       89.46     21.16 o
   7  12   5       50.09       64.17     21.39 o
   8  12   5       31.04       11.78     27.89 o
   9  12   5      644.01      595.23     48.10 o
  10  12   5      918.64      857.56     62.00 o
  11  12   5        8.61        5.89     33.38 o
 -11  13   5      366.90      375.31     31.30 o
 -10  13   5      254.86      286.88     28.94 o
  -9  13   5     2230.17     2174.99     58.32 o
  -8  13   5      127.65      147.11     29.17 o
  -7  13   5     1424.04     1404.23     37.88 o
  -6  13   5      940.59      840.31     29.38 o
  -5  13   5       22.91       33.47     13.38 o
  -4  13   5      139.99      134.01     14.51 o
  -3  13   5       70.50       72.54     14.48 o
  -2  13   5      362.44      387.84     18.27 o
  -1  13   5       73.32       71.30     14.12 o
   0  13   5     1982.92     1947.80     40.34 o
   1  13   5        2.10      -10.72     14.06 o
   2  13   5      588.46      618.40     24.13 o
   3  13   5     1646.08     1545.86     37.53 o
   4  13   5      389.34      456.09     29.70 o
   5  13   5      310.65      301.68     20.81 o
   6  13   5     1322.34     1341.01     44.75 o
   7  13   5     1893.39     1950.93     57.96 o
   8  13   5      133.38      196.60     38.30 o
   9  13   5       33.61       42.15     36.84 o
  10  13   5      158.63      115.91     38.08 o
 -10  14   5       44.10       53.86     25.78 o
  -9  14   5      431.72      443.32     31.40 o
  -8  14   5        4.82        8.23     18.42 o
  -7  14   5     2247.74     2178.02     61.77 o
  -6  14   5        2.86       17.81     17.50 o
  -5  14   5     1797.60     1830.08     40.10 o
  -4  14   5        2.07        2.92     15.75 o
  -3  14   5     4446.08     4365.24     66.24 o
  -2  14   5       57.80       34.84     16.01 o
  -1  14   5     1400.57     1411.11     37.17 o
   0  14   5      732.36      715.38     25.81 o
   1  14   5     3656.95     3716.16     62.56 o
   2  14   5      691.19      715.77     26.68 o
   3  14   5      409.77      455.98     26.31 o
   4  14   5     2082.70     2097.19     59.22 o
   5  14   5     1326.35     1378.44     43.16 o
   6  14   5     1982.32     1942.95     55.71 o
   7  14   5       44.31       27.45     25.38 o
   8  14   5     1513.45     1538.28    107.91 o
   9  14   5      742.43      849.00     77.22 o
  -9  15   5        3.72       16.54     26.92 o
  -8  15   5      905.58      903.68     40.75 o
  -7  15   5       15.07      -19.49     20.73 o
  -6  15   5      141.50      123.43     23.39 o
  -5  15   5       45.19       46.37     17.98 o
  -4  15   5     1065.01      970.41     33.22 o
  -3  15   5        4.12      -19.05     17.62 o
  -2  15   5      351.01      265.76     22.83 o
  -1  15   5      142.32      130.50     18.79 o
   0  15   5        0.11      -10.40     16.80 o
   1  15   5     1534.05     1390.54     37.59 o
   2  15   5        5.91        2.11     16.54 o
   3  15   5      141.11      110.97     18.62 o
   4  15   5      208.08      201.10     22.34 o
   5  15   5       91.22       61.75     18.77 o
   6  15   5        6.78      -13.85     23.62 o
   7  15   5       17.72       32.00     29.83 o
   8  15   5      539.66      480.95     62.04 o
   9  15   5        6.26       11.90     38.35 o
  -9  16   5        4.09       -7.11     34.41 o
  -8  16   5       99.14      130.89     28.24 o
  -7  16   5       83.95       61.10     25.16 o
  -6  16   5      536.11      529.90     46.89 o
  -5  16   5      629.69      685.38     29.08 o
  -4  16   5      850.49      911.60     43.66 o
  -3  16   5     1163.27     1198.23     38.75 o
  -2  16   5      726.29      686.04     30.41 o
  -1  16   5     2491.13     2417.01     54.91 o
   0  16   5     1412.26     1369.43     40.95 o
   1  16   5      270.54      258.20     23.19 o
   2  16   5      374.76      337.34     24.35 o
   3  16   5      213.39      228.84     22.18 o
   4  16   5       88.39       65.05     38.48 o
   5  16   5       66.40       25.21     26.10 o
   6  16   5        4.30      -19.82     28.45 o
   7  16   5      144.62      148.72     36.01 o
   8  16   5       13.27      -28.48     47.45 o
  -7  17   5     1055.27     1058.65     45.78 o
  -6  17   5      350.23      287.92     46.43 o
  -5  17   5      780.98      860.27     43.51 o
  -4  17   5      197.55      204.14     24.54 o
  -3  17   5      323.19      377.11     43.44 o
  -2  17   5        0.93        3.16     19.53 o
  -1  17   5        2.50       -3.77     19.71 o
   0  17   5       11.18       -9.92     20.62 o
   1  17   5      379.87      353.11     25.67 o
   2  17   5        2.91       -4.40     19.35 o
   3  17   5      282.33      284.02     27.81 o
   4  17   5      449.83      367.55     31.56 o
   5  17   5      537.59      538.32     42.55 o
   6  17   5       27.09       14.57     30.35 o
  -6  18   5      498.29      429.33     38.77 o
  -5  18   5      620.14      617.34     33.99 o
  -4  18   5      363.56      343.12     29.98 o
  -3  18   5     1478.49     1357.99     46.00 o
  -2  18   5      164.46      151.88     23.71 o
  -1  18   5     1510.85     1530.63     48.06 o
   0  18   5      352.82      384.81     29.33 o
   1  18   5     1885.88     1815.60     51.99 o
   2  18   5        5.82      -23.02     21.61 o
   3  18   5     1502.66     1575.29     52.91 o
   4  18   5      710.42      684.36     39.55 o
   5  18   5     1112.35     1129.54     58.16 o
  -4  19   5        2.47      -18.78     24.57 o
  -3  19   5       38.80       40.21     24.00 o
  -2  19   5       20.51      -30.49     24.36 o
  -1  19   5        0.05      -31.93     22.29 o
   0  19   5        0.27      -20.28     22.68 o
   1  19   5      331.04      322.74     29.01 o
   2  19   5      247.84      233.28     34.09 o
   3  19   5        0.79       31.70     25.37 o
 -14   0   6       54.54       40.89     25.46 o
 -13   0   6     4810.80     4478.91    104.76 o
 -12   0   6      285.95      301.82     25.37 o
 -11   0   6     2758.89     2812.98     65.70 o
 -10   0   6     1226.17     1270.80     56.55 o
  -9   0   6     8574.34     8418.42    152.89 o
  -8   0   6     2366.74     2207.13     52.58 o
  -7   0   6      966.78     1028.80     30.06 o
  -6   0   6     9692.80     9188.03    148.64 o
  -5   0   6     6776.26     6851.80     93.12 o
  -4   0   6    41328.43    40567.56    546.70 o
  -3   0   6     2439.56     2266.70     41.27 o
  -2   0   6    32939.50    31312.96    449.44 o
  -1   0   6     5109.04     5150.68     86.74 o
   0   0   6    43830.98    43375.30    665.61 o
   1   0   6     3876.45     4144.79     85.13 o
   2   0   6    16547.35    16029.35    334.23 o
   3   0   6      914.19     1191.22     49.19 o
   4   0   6    38464.51    38868.71    663.45 o
   5   0   6      166.82      291.78     37.07 o
   6   0   6     4538.16     4293.62    100.43 o
   7   0   6      108.48      104.12     27.74 o
   8   0   6       11.10       21.29     22.95 o
   9   0   6     1098.29     1108.17     75.39 o
  10   0   6      192.33      203.29     28.71 o
  11   0   6      728.20      815.94     45.76 o
  12   0   6      133.89      212.63     32.17 o
  13   0   6     1025.43     1075.26     55.20 o
 -14   1   6      668.49      695.36     27.64 o
 -13   1   6       14.07       11.09     15.33 o
 -12   1   6      858.04      906.60     30.50 o
 -11   1   6      312.34      283.09     17.32 o
 -10   1   6     1209.73     1251.87     28.81 o
  -9   1   6      440.31      407.49     17.13 o
  -8   1   6     2952.21     2771.67     43.36 o
  -7   1   6     1376.14     1392.70     24.93 o
  -6   1   6     4223.56     3954.62     48.29 o
  -5   1   6     2780.33     2858.80     32.78 o
  -4   1   6        5.63       19.94      6.37 o
  -3   1   6     1060.34     1078.82     18.39 o
  -2   1   6      557.86      526.44     12.71 o
  -1   1   6     3195.67     3298.41     43.30 o
   0   1   6        5.36       -8.62      8.05 o
   1   1   6     2365.43     2250.29     33.50 o
   2   1   6     5784.94     5436.11     76.56 o
   3   1   6     1317.70     1428.34     24.50 o
   4   1   6       22.71       14.65      8.53 o
   5   1   6      264.00      290.54     12.03 o
   6   1   6     5350.40     5074.25     82.14 o
   7   1   6      319.53      320.59     20.52 o
   8   1   6     2235.91     2253.89     52.93 o
   9   1   6      396.21      452.05     24.03 o
  10   1   6      506.28      526.88     26.21 o
  11   1   6      108.41      157.36     20.67 o
  12   1   6      874.42      868.07     34.20 o
  13   1   6      125.76      134.41     31.06 o
 -14   2   6      219.05      294.46     21.25 o
 -13   2   6        4.78      -18.01     14.60 o
 -12   2   6       56.43       49.77     14.91 o
 -11   2   6       37.07       49.44     14.20 o
 -10   2   6        9.79        4.64     12.95 o
  -9   2   6       81.90      106.01     13.62 o
  -8   2   6       98.95       94.68     12.85 o
  -7   2   6       11.40       24.51     11.35 o
  -6   2   6      481.80      519.93     14.75 o
  -5   2   6      668.88      673.43     13.83 o
  -4   2   6       14.73       -1.29      6.54 o
  -3   2   6     2309.53     2322.17     30.74 o
  -2   2   6     1414.23     1307.34     22.03 o
  -1   2   6      201.14      164.00      9.84 o
   0   2   6     2422.74     2233.13     30.97 o
   1   2   6      580.11      517.75     13.60 o
   2   2   6      136.29      139.57     10.34 o
   3   2   6      744.40      849.12     19.92 o
   4   2   6        5.80        2.11      7.95 o
   6   2   6      775.77      800.97     24.15 o
   7   2   6      440.30      408.70     22.29 o
   8   2   6        0.20       -4.79     15.98 o
   9   2   6      144.81      141.03     19.42 o
  10   2   6        1.76       -7.22     17.60 o
  11   2   6       56.65       33.81     18.66 o
  12   2   6       23.50       26.27     19.43 o
  13   2   6       25.96      -14.86     19.95 o
 -14   3   6      585.99      621.36     26.19 o
 -13   3   6       69.79       46.74     16.42 o
 -12   3   6      200.73      204.61     17.83 o
 -11   3   6      140.90      179.95     15.10 o
 -10   3   6     3732.54     3566.73     51.60 o
  -9   3   6        5.25       40.14     12.17 o
  -8   3   6      526.47      475.07     16.89 o
  -7   3   6       20.75       12.19     11.30 o
  -6   3   6      822.51      694.73     16.54 o
  -5   3   6       21.09       30.65      7.16 o
  -4   3   6       58.66      108.88      8.66 o
  -3   3   6     1080.60     1124.94     19.14 o
  -2   3   6     5100.00     5293.27     60.99 o
  -1   3   6     3613.43     3433.22     43.46 o
   0   3   6     4160.20     4058.64     50.06 o
   1   3   6      996.09     1007.35     22.06 o
   2   3   6     4686.41     4750.01     64.66 o
   3   3   6     8960.67     8821.98    113.45 o
   4   3   6     3473.79     3377.65     42.55 o
   5   3   6     1214.91     1256.25     26.46 o
   6   3   6      490.66      469.04     17.48 o
   7   3   6     1573.80     1632.60     38.64 o
   8   3   6     1747.58     1725.34     40.69 o
   9   3   6      410.92      438.90     24.84 o
  10   3   6      265.82      283.66     26.97 o
  11   3   6       22.81       11.77     19.14 o
  12   3   6      624.49      667.74     31.42 o
  13   3   6      562.20      559.34     30.89 o
 -14   4   6        8.44        0.74     16.01 o
 -13   4   6      689.37      707.73     25.16 o
 -12   4   6      162.14      161.65     17.70 o
 -11   4   6      443.14      480.68     22.39 o
 -10   4   6     1897.00     1909.68     36.24 o
  -9   4   6     1108.07     1119.69     25.62 o
  -8   4   6     4094.07     3952.05     54.45 o
  -7   4   6      390.52      385.58     15.30 o
  -6   4   6     6668.65     6521.81     72.55 o
  -5   4   6      825.22      877.51     16.50 o
  -4   4   6    24983.97    24383.78    235.67 o
  -3   4   6      837.67      857.45     16.83 o
  -2   4   6    14567.74    14065.86    156.98 o
  -1   4   6      994.05     1047.55     28.99 o
   0   4   6    46802.21    45852.96    516.30 o
   1   4   6       37.19       45.25      9.14 o
   2   4   6     4996.62     4646.27     61.08 o
   3   4   6     4676.84     4678.29     59.00 o
   4   4   6     7539.61     7326.56     84.54 o
   5   4   6     3807.60     3813.74     54.38 o
   6   4   6      606.89      590.86     21.02 o
   7   4   6     3560.20     3396.81     64.28 o
   8   4   6        6.04       11.94     16.42 o
   9   4   6     7973.32     7772.07    143.55 o
  10   4   6      192.90      213.15     22.29 o
  11   4   6     1597.28     1608.87     47.37 o
  12   4   6      123.11      154.21     23.09 o
  13   4   6     1901.46     1906.60     54.09 o
 -14   5   6      769.17      786.41     28.97 o
 -13   5   6        5.94       34.25     15.99 o
 -12   5   6      377.87      397.96     20.12 o
 -11   5   6        0.81        6.73     15.39 o
 -10   5   6     1903.05     1941.48     47.18 o
  -9   5   6      150.66      161.14     14.94 o
  -8   5   6      183.49      169.67     14.36 o
  -7   5   6       90.79      101.92     12.63 o
  -6   5   6      915.11      932.79     19.06 o
  -5   5   6     1627.68     1768.11     24.20 o
  -4   5   6       13.59       21.20      7.57 o
  -3   5   6       86.53       61.14      8.48 o
  -2   5   6      143.33      141.18      9.41 o
  -1   5   6     1723.72     1644.39     28.26 o
   0   5   6      896.28      850.92     18.98 o
   1   5   6      957.92      891.76     18.79 o
   2   5   6       86.48       99.19      9.81 o
   3   5   6      742.22      758.35     16.37 o
   4   5   6       44.61       83.13      8.62 o
   5   5   6      759.82      782.34     19.19 o
   6   5   6      106.04      156.42     14.02 o
   7   5   6       75.09       70.50     15.00 o
   8   5   6     1096.09     1026.51     39.06 o
   9   5   6       65.64       80.98     19.84 o
  10   5   6      430.19      438.83     26.79 o
  11   5   6        1.24      -20.25     19.98 o
  12   5   6      114.27      136.45     25.74 o
  13   5   6      142.47      145.37     29.30 o
 -14   6   6        1.27       -5.60     16.80 o
 -13   6   6      120.08       87.99     17.13 o
 -12   6   6        4.10      -29.74     14.87 o
 -11   6   6       93.57       99.89     15.84 o
 -10   6   6       20.89       15.74     14.09 o
  -9   6   6      515.61      505.89     20.74 o
  -8   6   6      442.91      416.49     17.70 o
  -7   6   6      299.74      279.47     15.25 o
  -6   6   6      199.71      170.46     11.12 o
  -5   6   6      444.13      456.79     11.61 o
  -4   6   6     7153.42     7224.21     78.64 o
  -3   6   6     2579.94     2408.87     32.68 o
  -2   6   6      600.29      584.49     14.29 o
  -1   6   6       60.18       52.89      8.68 o
   0   6   6     3914.52     4188.87     50.71 o
   1   6   6     1673.05     1662.30     26.71 o
   2   6   6      981.59      924.07     18.83 o
   3   6   6      552.39      576.90     14.56 o
   4   6   6      194.40      214.34     10.28 o
   5   6   6        6.12      133.19     11.95 o
   6   6   6      321.15      334.57     18.85 o
   7   6   6      917.73      831.97     31.58 o
   8   6   6     1093.94     1119.56     40.94 o
   9   6   6      234.49      225.28     22.79 o
  10   6   6      172.27      177.81     22.54 o
  11   6   6      126.90      103.69     25.17 o
  12   6   6       48.82       88.85     25.23 o
  13   6   6       11.95      -46.94     31.84 o
 -13   7   6        5.59      -11.74     17.09 o
 -12   7   6     1650.21     1610.76     38.60 o
 -11   7   6     1054.56     1083.45     29.61 o
 -10   7   6     1729.49     1680.90     39.59 o
  -9   7   6      990.93     1035.86     26.03 o
  -8   7   6     2922.89     2946.41     45.11 o
  -7   7   6      238.04      225.46     15.29 o
  -6   7   6      717.34      667.34     19.09 o
  -5   7   6      467.82      459.92     13.07 o
  -4   7   6      246.74      258.17     10.36 o
  -3   7   6     3708.61     3633.98     44.17 o
  -2   7   6      701.93      732.38     16.53 o
  -1   7   6      168.62      138.85      9.74 o
   0   7   6      269.25      260.63     11.32 o
   1   7   6     4500.82     4320.53     52.42 o
   2   7   6     2161.58     2094.56     30.53 o
   3   7   6     5259.55     5150.12     58.76 o
   4   7   6     1598.37     1499.71     24.80 o
   5   7   6     1579.04     1586.25     30.75 o
   6   7   6     3626.77     3546.80     67.64 o
   7   7   6      774.99      754.93     29.24 o
   8   7   6     2545.87     2545.41     60.85 o
   9   7   6      140.24      154.79     21.95 o
  10   7   6      120.92      119.23     21.99 o
  11   7   6      142.25      102.34     25.14 o
  12   7   6      367.70      396.54     35.36 o
 -13   8   6     1784.51     1798.67     48.87 o
 -12   8   6       66.07       71.03     18.17 o
 -11   8   6      531.29      529.06     23.93 o
 -10   8   6     1168.85     1275.18     33.25 o
  -9   8   6      830.88      845.18     26.50 o
  -8   8   6     3443.09     3297.13     51.27 o
  -7   8   6       21.73        4.76     12.49 o
  -6   8   6     5577.55     5463.94     71.15 o
  -5   8   6     1046.96      984.58     19.90 o
  -4   8   6     7861.19     7576.97     91.27 o
  -3   8   6      113.26       89.19      9.69 o
  -2   8   6     6933.98     6208.13     72.10 o
  -1   8   6     1287.42     1309.27     33.08 o
   0   8   6    11055.63    11048.30    121.60 o
   1   8   6      211.37      227.90     11.64 o
   2   8   6     8968.22     8475.90    102.34 o
   3   8   6     1855.43     1916.52     30.91 o
   4   8   6     5134.45     4862.20     62.19 o
   5   8   6      446.77      485.50     19.49 o
   6   8   6     2596.31     2602.45     60.53 o
   7   8   6     1455.40     1380.01     47.40 o
   8   8   6       60.96       55.71     19.99 o
   9   8   6     1573.53     1581.52     48.80 o
  10   8   6      394.19      363.82     27.99 o
  11   8   6     1461.22     1406.14     50.88 o
  12   8   6       38.12       39.58     28.75 o
 -13   9   6       18.55       28.69     19.62 o
 -12   9   6      624.72      632.86     28.30 o
 -11   9   6      333.32      326.94     25.85 o
 -10   9   6      274.07      264.09     19.70 o
  -9   9   6        3.79       14.55     15.76 o
  -8   9   6     1282.45     1226.45     29.48 o
  -7   9   6      683.43      691.95     20.56 o
  -6   9   6       79.27       65.04     13.07 o
  -5   9   6       23.70       43.48      9.84 o
  -4   9   6      414.47      464.20     15.06 o
  -3   9   6        0.86      -13.48      9.05 o
  -2   9   6       60.72       39.32      9.95 o
  -1   9   6      173.55      194.43     12.02 o
   0   9   6      177.61      147.73     11.52 o
   1   9   6      233.37      262.34     13.80 o
   2   9   6      477.26      447.20     15.95 o
   3   9   6      461.02      457.90     15.52 o
   4   9   6      632.93      619.03     19.25 o
   5   9   6       14.39       -6.34     10.87 o
   6   9   6      365.98      405.39     26.07 o
   7   9   6      863.83      845.91     38.13 o
   8   9   6      397.71      402.78     29.68 o
   9   9   6       80.10       45.38     21.66 o
  10   9   6      826.55      809.70     60.47 o
  11   9   6      337.26      371.51     36.48 o
  12   9   6      910.85      849.70     56.94 o
 -12  10   6       17.04        1.49     19.29 o
 -11  10   6        5.74       -6.90     18.41 o
 -10  10   6      171.71      198.61     19.46 o
  -9  10   6      717.80      700.23     25.75 o
  -8  10   6      207.49      235.19     16.99 o
  -7  10   6      347.98      323.60     17.16 o
  -6  10   6        2.61       -3.51     12.72 o
  -5  10   6        2.86       95.00     11.70 o
  -4  10   6     4663.94     4499.78     55.71 o
  -3  10   6      967.61      954.51     25.54 o
  -2  10   6        4.33        6.77      9.76 o
  -1  10   6       90.01      118.11     14.34 o
   0  10   6     3096.41     3151.03     47.34 o
   1  10   6      130.89      129.79     12.60 o
   2  10   6       21.66        6.45     12.51 o
   3  10   6     1115.98     1064.65     37.38 o
   4  10   6     1307.57     1172.22     28.58 o
   5  10   6      382.21      465.15     17.58 o
   6  10   6      803.56      711.09     30.34 o
   7  10   6      417.97      416.32     34.48 o
   8  10   6       77.52       41.84     26.57 o
   9  10   6      252.61      249.54     32.57 o
  10  10   6       45.22        2.18     27.77 o
  11  10   6        3.94       -7.14     29.35 o
 -12  11   6      636.14      665.54     32.32 o
 -11  11   6      421.53      443.16     27.65 o
 -10  11   6     1973.69     1921.11     47.29 o
  -9  11   6       52.66       62.10     18.45 o
  -8  11   6     1966.21     1987.74     41.36 o
  -7  11   6     1727.07     1733.72     35.25 o
  -6  11   6     3267.88     3200.41     50.24 o
  -5  11   6     1642.15     1556.21     30.61 o
  -4  11   6       84.29       98.95     11.91 o
  -3  11   6      101.38       83.47     11.89 o
  -2  11   6     2063.63     1984.01     34.28 o
  -1  11   6      166.41      151.55     13.73 o
   0  11   6      711.69      690.73     21.46 o
   1  11   6       16.94        7.01     11.80 o
   2  11   6     1457.51     1485.39     32.13 o
   3  11   6      765.45      751.62     26.24 o
   4  11   6     1027.79      991.03     26.99 o
   5  11   6      169.38      164.56     17.06 o
   6  11   6     3119.35     3092.57     69.91 o
   7  11   6      859.39      995.81     48.52 o
   8  11   6     1716.17     1861.56    101.09 o
   9  11   6       16.20       -3.15     26.63 o
  10  11   6      717.52      776.70     53.88 o
  11  11   6      197.75      253.13     36.74 o
 -11  12   6       91.71      129.40     25.81 o
 -10  12   6      185.45      207.12     27.07 o
  -9  12   6       31.01       77.01     23.59 o
  -8  12   6     1839.61     1892.79     44.75 o
  -7  12   6        7.95        5.89     15.65 o
  -6  12   6     1430.47     1474.66     41.93 o
  -5  12   6       34.12       44.25     13.79 o
  -4  12   6     5126.43     5212.53     72.52 o
  -3  12   6       24.58        9.50     12.75 o
  -2  12   6     4062.18     4194.64     70.95 o
  -1  12   6      250.88      226.70     16.07 o
   0  12   6     1500.86     1519.93     35.46 o
   1  12   6      450.11      482.55     20.95 o
   2  12   6     2173.82     2271.23     58.77 o
   3  12   6       48.52       57.21     14.91 o
   4  12   6     1246.17     1302.81     33.43 o
   5  12   6     2277.00     2300.34     51.97 o
   6  12   6     1167.16     1197.39     63.51 o
   7  12   6      593.33      652.05     51.76 o
   8  12   6      131.21      143.16     31.39 o
   9  12   6     1758.60     1785.98    118.92 o
  10  12   6       75.70       39.81     35.09 o
 -11  13   6      169.11      120.40     27.33 o
 -10  13   6       13.00      -10.35     24.23 o
  -9  13   6      203.43      211.78     27.11 o
  -8  13   6      163.78      144.39     20.88 o
  -7  13   6      193.01      186.09     20.18 o
  -6  13   6       89.51       72.03     16.98 o
  -5  13   6      249.40      237.76     17.80 o
  -4  13   6       21.62       20.07     14.23 o
  -3  13   6       22.01        6.65     13.91 o
  -2  13   6        2.75      -23.32     12.70 o
  -1  13   6      590.35      513.73     22.39 o
   0  13   6      321.01      351.27     21.77 o
   1  13   6      483.45      476.96     21.90 o
   2  13   6      614.55      540.29     24.84 o
   3  13   6        4.96       -5.99     15.03 o
   4  13   6      156.60      176.14     18.71 o
   5  13   6      404.88      426.77     23.47 o
   6  13   6       42.61       27.37     21.08 o
   7  13   6       15.59       35.63     22.30 o
   8  13   6        5.63       19.37     33.58 o
   9  13   6      116.14      145.88     38.61 o
  10  13   6       69.70       70.38     37.25 o
 -10  14   6      311.18      332.23     31.20 o
  -9  14   6        0.52      -16.93     23.54 o
  -8  14   6       51.85       49.79     19.72 o
  -7  14   6      713.44      714.89     29.23 o
  -6  14   6      711.73      722.68     30.91 o
  -5  14   6      606.71      655.72     25.91 o
  -4  14   6     1363.52     1405.50     34.97 o
  -3  14   6      930.84      971.90     30.62 o
  -2  14   6      241.14      250.74     23.85 o
  -1  14   6       10.67        6.00     16.30 o
   0  14   6     1366.90     1390.34     35.28 o
   1  14   6     1280.03     1318.55     36.16 o
   2  14   6      468.27      401.67     22.43 o
   3  14   6       20.78        7.95     16.30 o
   4  14   6       51.42       19.47     18.92 o
   5  14   6        8.48       19.26     18.12 o
   6  14   6       22.68        4.47     23.52 o
   7  14   6      241.32      236.80     30.39 o
   8  14   6      517.58      518.37     49.60 o
   9  14   6      445.08      463.67     48.93 o
  -9  15   6      334.89      328.32     31.60 o
  -8  15   6     1262.89     1312.99     48.20 o
  -7  15   6      279.34      259.79     26.56 o
  -6  15   6      471.41      434.57     29.41 o
  -5  15   6       94.52       89.31     19.25 o
  -4  15   6       51.80       26.41     18.08 o
  -3  15   6      125.62      101.90     18.47 o
  -2  15   6      124.94      133.38     21.57 o
  -1  15   6      247.31      205.21     22.10 o
   0  15   6      596.35      536.51     24.62 o
   1  15   6       36.92       32.81     17.55 o
   2  15   6      787.24      753.04     28.85 o
   3  15   6      165.31      119.84     20.47 o
   4  15   6      636.55      633.67     33.65 o
   5  15   6      754.41      813.91     36.25 o
   6  15   6     1416.32     1485.09     57.59 o
   7  15   6      231.13      207.35     36.01 o
   8  15   6      851.95      796.87     87.55 o
  -8  16   6      793.36      796.60     43.86 o
  -7  16   6      415.22      425.95     30.74 o
  -6  16   6     1358.46     1423.67     47.22 o
  -5  16   6      391.70      356.59     25.59 o
  -4  16   6      992.12      879.66     35.77 o
  -3  16   6      597.97      594.88     31.02 o
  -2  16   6     2053.31     1937.68     49.49 o
  -1  16   6       72.16       59.24     20.69 o
   0  16   6     1204.50     1171.58     38.08 o
   1  16   6      291.49      353.51     23.84 o
   2  16   6     1016.14     1068.59     34.34 o
   3  16   6       70.67       91.31     22.36 o
   4  16   6      435.22      428.73     29.46 o
   5  16   6      240.87      249.72     25.54 o
   6  16   6      380.87      466.33     44.20 o
   7  16   6       78.15       72.11     33.30 o
  -7  17   6      122.55       74.39     29.35 o
  -6  17   6        9.49       -6.57     27.66 o
  -5  17   6        0.83      -14.68     28.23 o
  -4  17   6      146.45      150.04     24.03 o
  -3  17   6       25.35       17.05     22.14 o
  -2  17   6       76.61       86.56     29.54 o
  -1  17   6        5.26      -22.80     21.17 o
   0  17   6      150.88      127.24     23.48 o
   1  17   6      801.57      795.61     33.73 o
   2  17   6        1.96       -1.24     21.09 o
   3  17   6     1026.60     1109.58     41.09 o
   4  17   6       36.94       23.73     22.84 o
   5  17   6      608.02      621.50     40.75 o
   6  17   6       20.69       19.49     30.80 o
  -5  18   6      460.57      506.00     32.21 o
  -4  18   6       13.80       -2.90     23.53 o
  -3  18   6      440.60      494.30     40.48 o
  -2  18   6      161.84      161.32     26.85 o
  -1  18   6      317.03      354.26     28.75 o
   0  18   6      462.92      457.39     30.73 o
   1  18   6      445.03      388.97     29.45 o
   2  18   6      100.07      118.80     24.16 o
   3  18   6       16.40       -1.15     25.50 o
   4  18   6      227.98      257.01     30.66 o
  -3  19   6      111.95      102.93     51.33 o
  -2  19   6       65.34       30.50     25.35 o
  -1  19   6        3.83        3.42     23.80 o
   0  19   6      116.93      115.63     25.67 o
   1  19   6       11.30       34.08     25.38 o
 -14   1   7       69.41       89.14     18.27 o
 -13   1   7      327.71      312.09     26.39 o
 -12   1   7       67.21       89.29     17.13 o
 -11   1   7      320.87      298.15     18.36 o
 -10   1   7       75.78       35.35     14.49 o
  -9   1   7     1719.45     1741.34     34.11 o
  -8   1   7      466.00      472.67     21.28 o
  -7   1   7      706.85      678.57     20.27 o
  -6   1   7      543.34      552.30     15.76 o
  -5   1   7       90.93      100.31      8.74 o
  -4   1   7     1931.94     1907.89     25.02 o
  -3   1   7      755.04      729.40     16.92 o
  -2   1   7      210.02      202.57     10.26 o
  -1   1   7      297.10      239.81     10.78 o
   0   1   7      172.22      185.22     11.31 o
   1   1   7     2296.76     2281.75     36.27 o
   2   1   7     1891.25     1760.16     30.96 o
   3   1   7     3005.01     2896.06     46.53 o
   4   1   7      119.22      102.95     10.08 o
   5   1   7     1245.07     1240.58     23.03 o
   6   1   7       93.19       68.22     13.86 o
   7   1   7      674.97      687.66     28.44 o
   8   1   7       75.75       58.23     19.43 o
   9   1   7      403.78      427.12     25.75 o
  10   1   7       85.25       55.60     19.34 o
  11   1   7      352.25      389.11     26.45 o
  12   1   7       47.54       45.60     21.42 o
  13   1   7      409.33      442.86     29.48 o
 -14   2   7     1266.31     1197.66     36.03 o
 -13   2   7       22.94        1.87     15.72 o
 -12   2   7      791.60      788.14     25.01 o
 -11   2   7      735.58      780.14     24.37 o
 -10   2   7      471.10      517.06     20.63 o
  -9   2   7     1409.95     1460.20     31.53 o
  -8   2   7      109.31      119.12     14.01 o
  -7   2   7     3524.61     3440.76     51.42 o
  -6   2   7      326.26      326.44     13.88 o
  -5   2   7    13367.23    13156.14    126.36 o
  -4   2   7      623.57      666.07     13.92 o
  -3   2   7    21344.12    20436.01    217.21 o
  -2   2   7        1.77      -12.03      8.97 o
  -1   2   7    35107.43    33517.70    379.52 o
   0   2   7       76.37       64.25     10.28 o
   1   2   7    14300.02    14169.40    171.51 o
   2   2   7     1174.69     1153.06     24.56 o
   3   2   7    15097.86    14647.61    184.47 o
   4   2   7     3122.12     3126.79     44.42 o
   5   2   7     2547.36     2547.04     35.76 o
   6   2   7     1520.11     1479.89     42.53 o
   7   2   7     2690.99     2549.66     58.74 o
   8   2   7     3309.35     3408.60     66.00 o
   9   2   7       11.86       19.13     18.39 o
  10   2   7     3586.05     3557.12     77.11 o
  11   2   7      447.92      401.51     32.29 o
  12   2   7     2206.71     2233.22     58.45 o
  13   2   7       61.20       46.89     24.61 o
 -14   3   7       29.75       12.47     18.84 o
 -13   3   7     2258.15     2303.73     46.14 o
 -12   3   7      153.21      126.30     16.77 o
 -11   3   7     2349.30     2325.89     40.24 o
 -10   3   7       10.18       -7.58     12.99 o
  -9   3   7     2872.96     2704.11     42.75 o
  -8   3   7      310.11      325.95     16.74 o
  -7   3   7     1224.72     1156.81     26.89 o
  -6   3   7      280.56      311.37     11.29 o
  -5   3   7       10.09       33.07      7.26 o
  -4   3   7     1247.12     1346.10     21.27 o
  -3   3   7     1222.40     1094.74     19.87 o
  -2   3   7     3334.82     3348.59     42.02 o
  -1   3   7      338.83      307.21     13.42 o
   0   3   7     3121.69     3242.34     44.02 o
   1   3   7     1009.39      960.46     20.33 o
   2   3   7     8670.53     8398.83    114.96 o
   3   3   7      542.46      490.36     16.10 o
   4   3   7      755.15      772.35     18.12 o
   5   3   7     1142.07     1131.39     24.03 o
   6   3   7     1228.88     1293.52     32.87 o
   7   3   7     1112.21     1179.36     34.82 o
   8   3   7       11.95      -14.49     19.04 o
   9   3   7     1464.75     1477.46     44.86 o
  10   3   7       11.47        4.30     19.66 o
  11   3   7      327.75      314.82     25.93 o
  12   3   7       58.12       52.82     24.48 o
  13   3   7      276.02      276.09     32.54 o
 -14   4   7        1.87        3.26     17.03 o
 -13   4   7      105.73      102.38     18.49 o
 -12   4   7       73.65       64.24     17.04 o
 -11   4   7       62.37       36.13     16.43 o
 -10   4   7       29.13       25.32     13.74 o
  -9   4   7      932.34      848.61     23.32 o
  -8   4   7       37.21       24.15     12.57 o
  -7   4   7     1564.35     1585.62     30.44 o
  -6   4   7      932.03      935.25     18.47 o
  -5   4   7      245.05      342.15     10.15 o
  -4   4   7      398.72      425.85     12.04 o
  -3   4   7     2237.32     2195.27     29.97 o
  -2   4   7        1.84       -2.28      8.29 o
  -1   4   7      207.44      173.90     10.76 o
   0   4   7     1360.54     1384.60     25.84 o
   1   4   7     1076.62     1191.59     22.92 o
   2   4   7        5.43        2.81      9.59 o
   3   4   7     2274.06     2318.85     36.31 o
   4   4   7      347.93      467.84     19.23 o
   5   4   7       49.80       57.87      9.75 o
   6   4   7      346.11      346.67     15.56 o
   7   4   7      588.74      589.19     33.72 o
   8   4   7        0.97        1.19     18.01 o
   9   4   7      623.30      650.30     37.05 o
  10   4   7       10.81        3.67     19.20 o
  11   4   7       32.00      -19.67     24.66 o
  12   4   7        1.43       -6.44     28.92 o
 -14   5   7      211.17      270.87     22.02 o
 -13   5   7     1248.65     1341.45     34.51 o
 -12   5   7      571.99      498.56     23.60 o
 -11   5   7     1438.44     1442.33     35.78 o
 -10   5   7      138.85      148.51     16.34 o
  -9   5   7     4692.64     4731.31     68.03 o
  -8   5   7     1491.12     1446.61     31.46 o
  -7   5   7     3135.31     3077.59     46.05 o
  -6   5   7      271.56      259.76     10.95 o
  -5   5   7      242.31      235.17      9.79 o
  -4   5   7      154.54      146.00      9.48 o
  -3   5   7       44.36       19.59      8.96 o
  -2   5   7     3761.74     3875.85     51.45 o
  -1   5   7      647.00      608.99     16.93 o
   0   5   7       40.73       31.37      9.92 o
   1   5   7      692.79      651.67     23.17 o
   2   5   7     2413.26     2406.44     35.73 o
   3   5   7     1097.81     1020.51     23.36 o
   4   5   7     4570.84     4455.23     57.90 o
   5   5   7      566.26      568.90     18.28 o
   6   5   7      135.44      139.09     13.85 o
   7   5   7     3029.89     3022.73     61.34 o
   8   5   7      217.59      207.37     22.98 o
   9   5   7      186.67      245.45     26.18 o
  10   5   7       26.94       13.44     25.11 o
  11   5   7       14.22       53.07     24.04 o
  12   5   7       20.15       10.49     24.63 o
 -13   6   7       18.19        8.46     17.80 o
 -12   6   7      657.33      620.83     25.83 o
 -11   6   7     1086.28     1087.81     30.04 o
 -10   6   7     1077.68     1056.17     28.64 o
  -9   6   7      195.82      197.04     16.62 o
  -8   6   7      954.72      962.86     25.63 o
  -7   6   7     7345.62     7228.64     95.12 o
  -6   6   7       16.26        0.77     10.58 o
  -5   6   7     7322.20     6965.65     82.23 o
  -4   6   7       20.14       13.07      8.54 o
  -3   6   7    12590.93    12133.72    133.14 o
  -2   6   7      738.59      710.36     20.41 o
  -1   6   7    14186.01    13673.67    166.36 o
   0   6   7       33.34       49.93     10.14 o
   1   6   7     5949.04     5685.35     71.70 o
   2   6   7     1255.03     1269.35     26.60 o
   3   6   7     9868.00     9542.49    114.39 o
   4   6   7       80.63       89.25     10.65 o
   5   6   7     1832.43     1820.96     34.74 o
   6   6   7     2144.22     2044.48     46.76 o
   7   6   7      866.35      739.27     35.38 o
   8   6   7     1716.04     1676.90     54.02 o
   9   6   7       13.41       61.13     23.33 o
  10   6   7     2469.64     2411.13     68.33 o
  11   6   7      134.14      130.40     26.52 o
  12   6   7      782.11      863.19     42.35 o
 -13   7   7      221.47      206.78     21.41 o
 -12   7   7      184.17      165.56     19.88 o
 -11   7   7      112.59       75.83     17.64 o
 -10   7   7        0.92        5.51     15.98 o
  -9   7   7      249.72      268.64     17.79 o
  -8   7   7      178.10      169.01     15.89 o
  -7   7   7      163.21      168.76     13.20 o
  -6   7   7      666.77      630.14     18.54 o
  -5   7   7      291.45      317.57     11.97 o
  -4   7   7        0.27       -0.90      8.92 o
  -3   7   7        9.64        6.53      8.97 o
  -2   7   7      549.54      585.52     16.32 o
  -1   7   7      327.46      355.32     13.35 o
   0   7   7     1486.58     1585.61     28.12 o
   1   7   7       70.67       89.69     11.91 o
   2   7   7       46.13       50.43     10.27 o
   3   7   7       79.50       81.63     10.67 o
   4   7   7       13.15        9.13     10.81 o
   5   7   7      274.72      258.40     12.89 o
   6   7   7       24.42       26.42     15.11 o
   7   7   7     1475.18     1418.68     49.69 o
   8   7   7      472.03      435.93     44.50 o
   9   7   7      732.25      748.93     40.41 o
  10   7   7       37.32       21.55     23.61 o
  11   7   7      102.15      102.07     26.91 o
  12   7   7       65.75       87.33     40.15 o
 -13   8   7      160.36      192.89     21.04 o
 -12   8   7        9.60       -5.51     17.82 o
 -11   8   7       37.90       15.97     17.25 o
 -10   8   7      276.46      283.73     20.35 o
  -9   8   7      166.28      169.25     16.96 o
  -8   8   7      142.04      105.28     15.38 o
  -7   8   7     1526.99     1431.26     29.56 o
  -6   8   7        6.21       39.90     12.87 o
  -5   8   7     1021.81      999.74     23.17 o
  -4   8   7     2871.33     2831.83     38.80 o
  -3   8   7     2007.80     1965.92     30.39 o
  -2   8   7     1806.62     1783.31     29.37 o
  -1   8   7     4830.56     4846.98     60.80 o
   0   8   7      295.03      306.20     12.85 o
   1   8   7      531.72      556.01     17.04 o
   2   8   7       11.37        1.02     10.31 o
   3   8   7     2610.92     2477.47     38.69 o
   4   8   7      236.06      263.80     14.92 o
   5   8   7      870.47      876.92     21.09 o
   6   8   7        5.18       -5.81     17.38 o
   7   8   7      727.54      680.99     39.64 o
   8   8   7      827.04      752.53     37.98 o
   9   8   7      223.69      215.01     32.11 o
  10   8   7      303.55      305.27     34.74 o
  11   8   7       15.52        5.42     29.03 o
 -12   9   7      581.97      536.44     29.40 o
 -11   9   7      682.34      718.25     27.86 o
 -10   9   7        7.84       19.21     17.25 o
  -9   9   7     1433.13     1522.27     49.06 o
  -8   9   7     1752.14     1689.92     35.80 o
  -7   9   7     2106.16     2105.11     37.03 o
  -6   9   7      310.68      305.98     16.78 o
  -5   9   7       29.98       28.17     11.52 o
  -4   9   7     1301.12     1308.41     25.81 o
  -3   9   7     1022.48      960.94     21.05 o
  -2   9   7        1.68       -5.76     10.43 o
  -1   9   7        5.74        6.11     10.10 o
   0   9   7       10.97      -12.36      9.38 o
   1   9   7     3306.41     3248.71     46.49 o
   2   9   7       39.02       37.30     11.39 o
   3   9   7     2057.27     1919.47     34.02 o
   4   9   7      736.59      748.23     22.32 o
   5   9   7     2361.20     2386.86     44.97 o
   6   9   7       59.12       43.39     20.78 o
   7   9   7     2116.32     1964.07     59.92 o
   8   9   7      542.38      557.65     35.27 o
   9   9   7      443.78      550.75     35.77 o
  10   9   7      104.79      104.14     27.21 o
  11   9   7      499.28      534.91     48.86 o
 -12  10   7     1307.21     1291.81     41.57 o
 -11  10   7      274.91      289.16     23.31 o
 -10  10   7      487.92      524.73     24.73 o
  -9  10   7     1016.44     1127.70     37.68 o
  -8  10   7      962.99     1018.93     28.22 o
  -7  10   7     2668.30     2774.05     44.33 o
  -6  10   7      227.16      222.00     16.22 o
  -5  10   7     3439.66     3510.03     50.29 o
  -4  10   7      339.56      329.03     16.34 o
  -3  10   7     3409.24     3319.14     46.10 o
  -2  10   7      130.33       94.94     13.04 o
  -1  10   7     3640.43     3524.78     53.35 o
   0  10   7      151.42      178.51     13.83 o
   1  10   7     2474.45     2412.55     40.13 o
   2  10   7        6.82       -4.25     11.15 o
   3  10   7     5539.49     5292.74     75.80 o
   4  10   7      204.86      221.46     16.32 o
   5  10   7      899.13      932.86     27.28 o
   6  10   7        8.75        5.66     20.55 o
   7  10   7      962.08      928.00     49.74 o
   8  10   7      821.90      822.40     41.64 o
   9  10   7       82.79       73.77     28.39 o
  10  10   7      954.79     1000.73     46.66 o
  11  10   7        1.87      -26.72     33.67 o
 -11  11   7      792.52      839.34     34.50 o
 -10  11   7       57.77       47.78     21.51 o
  -9  11   7      629.50      715.46     30.10 o
  -8  11   7      238.18      283.46     20.83 o
  -7  11   7      329.62      321.25     19.09 o
  -6  11   7      175.77      162.06     16.57 o
  -5  11   7       31.11       -9.08     12.38 o
  -4  11   7      181.03      188.97     14.90 o
  -3  11   7        7.27        1.42     11.81 o
  -2  11   7        0.05        3.26     12.38 o
  -1  11   7        9.28       11.53     11.89 o
   0  11   7      471.27      448.02     17.88 o
   1  11   7      192.10      161.49     15.38 o
   2  11   7     1319.12     1260.52     30.30 o
   3  11   7      267.98      288.34     18.06 o
   4  11   7      107.91       91.59     15.91 o
   5  11   7      579.07      571.51     25.36 o
   6  11   7        4.78        9.66     19.96 o
   7  11   7      527.88      521.45     35.46 o
   8  11   7       15.15      -12.69     31.23 o
   9  11   7      531.38      570.46     43.08 o
  10  11   7       96.70      102.73     32.22 o
 -11  12   7      117.24      128.50     25.71 o
 -10  12   7      276.37      357.24     36.83 o
  -9  12   7       46.89       85.58     22.44 o
  -8  12   7      708.63      811.41     28.41 o
  -7  12   7      254.35      231.82     21.00 o
  -6  12   7      246.40      271.64     20.23 o
  -5  12   7      169.24      247.60     18.20 o
  -4  12   7     1724.52     1744.09     37.99 o
  -3  12   7      369.56      350.74     18.88 o
  -2  12   7        4.11       -1.42     12.74 o
  -1  12   7      756.75      737.43     22.49 o
   0  12   7     1639.88     1646.86     35.65 o
   1  12   7       71.44       57.53     14.70 o
   2  12   7       78.06       56.57     16.19 o
   3  12   7      407.67      385.17     21.15 o
   4  12   7       36.41       91.86     17.09 o
   5  12   7      101.48       88.76     17.98 o
   6  12   7      491.81      488.34     30.14 o
   7  12   7      230.05      187.10     32.79 o
   8  12   7      475.49      463.79     35.58 o
   9  12   7      615.44      580.50     45.01 o
  10  12   7      317.33      373.05     40.51 o
 -10  13   7       90.61      110.03     26.66 o
  -9  13   7     1399.84     1377.16     48.00 o
  -8  13   7        8.88        8.45     19.12 o
  -7  13   7     1413.02     1458.82     52.21 o
  -6  13   7       62.06       85.29     18.18 o
  -5  13   7      311.48      331.79     20.77 o
  -4  13   7      137.94      134.36     17.16 o
  -3  13   7      817.53      839.22     26.44 o
  -2  13   7     1993.64     1967.76     39.19 o
  -1  13   7       32.34       19.09     14.57 o
   0  13   7      571.11      583.12     22.65 o
   1  13   7     1904.25     1883.82     41.15 o
   2  13   7     2737.91     2788.58     54.30 o
   3  13   7     1191.32     1293.67     42.86 o
   4  13   7     1696.62     1743.88     47.29 o
   5  13   7     1714.45     1721.87     58.86 o
   6  13   7     1232.61     1160.39     46.92 o
   7  13   7     1596.87     1710.19     79.07 o
   8  13   7      426.08      398.03     39.59 o
   9  13   7      904.52     1005.17     78.63 o
  -9  14   7      990.69     1069.26     43.98 o
  -8  14   7       20.09       29.24     21.77 o
  -7  14   7     1114.55     1113.09     38.57 o
  -6  14   7      408.50      419.45     26.65 o
  -5  14   7     1099.13     1093.26     32.95 o
  -4  14   7       57.76       69.92     16.83 o
  -3  14   7     2168.63     2239.57     43.33 o
  -2  14   7      564.41      553.83     25.99 o
  -1  14   7     2357.42     2379.22     45.29 o
   0  14   7      153.93      127.67     17.33 o
   1  14   7     1287.93     1485.38     39.44 o
   2  14   7      876.63      887.76     30.95 o
   3  14   7      709.04      719.84     29.44 o
   4  14   7     1533.90     1439.10     53.36 o
   5  14   7      322.96      349.38     25.22 o
   6  14   7     1528.34     1720.13     58.86 o
   7  14   7       97.97       75.58     32.10 o
   8  14   7     1169.84     1142.06     84.92 o
  -9  15   7      313.36      216.60     81.71 o
  -8  15   7      608.90      585.84     37.01 o
  -7  15   7        3.05        5.69     21.89 o
  -6  15   7      633.10      613.93     33.61 o
  -5  15   7       94.97       79.33     20.61 o
  -4  15   7      152.99      103.45     21.61 o
  -3  15   7       19.61      -26.11     17.24 o
  -2  15   7       39.57       25.01     19.32 o
  -1  15   7       44.71       21.22     16.96 o
   0  15   7       50.10        6.25     16.61 o
   1  15   7       30.97       39.62     18.22 o
   2  15   7       99.29      132.66     19.60 o
   3  15   7      142.71       89.80     20.34 o
   4  15   7       43.67       29.28     21.77 o
   5  15   7        5.21       10.26     18.97 o
   6  15   7      337.11      354.04     33.32 o
   7  15   7        2.59      -14.47     30.92 o
  -7  16   7      236.93      236.82     27.67 o
  -6  16   7      381.97      422.56     33.29 o
  -5  16   7      700.96      711.93     33.11 o
  -4  16   7      458.13      475.38     29.43 o
  -3  16   7      327.24      340.69     33.79 o
  -2  16   7      479.18      518.00     28.47 o
  -1  16   7      811.24      821.61     33.68 o
   0  16   7      321.60      310.96     24.85 o
   1  16   7      223.37      233.72     22.29 o
   2  16   7      255.57      265.83     24.07 o
   3  16   7      103.95      142.00     23.84 o
   4  16   7       21.93        6.83     28.04 o
   5  16   7       14.05      -21.71     25.28 o
   6  16   7        4.50       41.10     27.52 o
  -6  17   7     1021.08      898.15     47.33 o
  -5  17   7      598.22      672.24     32.92 o
  -4  17   7        9.11        2.44     20.86 o
  -3  17   7      260.45      223.65     25.87 o
  -2  17   7      128.11      136.43     23.09 o
  -1  17   7       26.41       16.79     21.72 o
   0  17   7       93.14       38.65     22.53 o
   1  17   7      102.59       85.94     21.96 o
   2  17   7       26.19       35.49     20.91 o
   3  17   7      299.81      261.76     26.91 o
   4  17   7       72.15       51.83     23.94 o
   5  17   7      699.41      743.60     44.31 o
  -4  18   7      473.13      451.92     33.24 o
  -3  18   7      336.38      299.53     28.93 o
  -2  18   7       87.24       97.67     26.12 o
  -1  18   7      278.76      285.44     28.40 o
   0  18   7      126.14      113.22     24.62 o
   1  18   7     1250.05     1214.37     47.40 o
   2  18   7       40.77       26.48     26.52 o
   3  18   7      612.26      586.14     34.28 o
 -14   0   8      621.59      566.04     39.85 o
 -13   0   8     3245.41     2997.59     97.39 o
 -12   0   8       72.84       54.58     23.80 o
 -11   0   8       37.75       28.94     21.77 o
 -10   0   8      316.35      356.58     27.11 o
  -9   0   8      379.78      422.24     27.84 o
  -8   0   8     3171.89     3231.25     71.81 o
  -7   0   8       65.20       44.42     18.05 o
  -6   0   8     4053.42     4051.74     68.56 o
  -5   0   8      576.15      582.16     18.27 o
  -4   0   8    13589.97    12947.12    192.81 o
  -3   0   8     1785.89     1779.25     37.46 o
  -2   0   8     6770.02     6272.61    110.15 o
  -1   0   8      175.95      170.68     17.30 o
   0   0   8    11943.94    11291.39    196.00 o
   1   0   8        2.15        3.55     13.29 o
   2   0   8     4661.64     4287.33     90.82 o
   3   0   8       58.08       60.26     16.65 o
   4   0   8     1662.99     1749.40     54.62 o
   5   0   8      112.06       84.92     16.71 o
   6   0   8     5690.94     5596.85    165.14 o
   7   0   8     2382.17     2412.46     90.79 o
   8   0   8      115.43       96.21     28.58 o
   9   0   8     1258.15     1354.53     63.78 o
  10   0   8      610.33      529.79     42.85 o
  11   0   8     2203.07     2166.14    102.86 o
  12   0   8       18.88       -0.71     39.86 o
 -14   1   8      559.65      598.79     26.54 o
 -13   1   8        3.72        4.38     17.43 o
 -12   1   8     1291.44     1380.43     34.21 o
 -11   1   8      131.00      116.21     16.93 o
 -10   1   8     2214.51     2206.52     41.27 o
  -9   1   8     1503.51     1479.08     32.90 o
  -8   1   8     2036.07     2024.58     37.61 o
  -7   1   8      482.50      491.71     18.26 o
  -6   1   8        3.64       -7.99      8.28 o
  -5   1   8     1479.19     1590.13     23.19 o
  -4   1   8        1.02      -16.41      8.20 o
  -3   1   8      472.16      468.45     14.03 o
  -2   1   8     1861.60     1693.39     26.76 o
  -1   1   8     2602.98     2564.22     36.23 o
   0   1   8     3062.43     3036.41     46.30 o
   1   1   8       11.16       -2.37     10.15 o
   2   1   8      170.54      164.89     12.24 o
   3   1   8        3.89      -10.22     10.30 o
   4   1   8     3079.31     3196.39     46.57 o
   5   1   8     1192.19     1129.12     34.59 o
   6   1   8      346.50      380.73     23.78 o
   7   1   8      367.19      302.37     23.53 o
   8   1   8     1801.90     1776.05     49.65 o
   9   1   8        0.61       -2.86     19.13 o
  10   1   8      110.50       84.31     22.13 o
  11   1   8       52.94       57.65     24.41 o
  12   1   8      773.36      795.80     54.85 o
 -14   2   8        3.17       59.04     18.86 o
 -13   2   8       58.23       37.52     17.07 o
 -12   2   8       73.26       65.84     16.06 o
 -11   2   8      426.35      392.92     20.63 o
 -10   2   8        1.65      -10.02     16.13 o
  -9   2   8      515.92      457.12     20.04 o
  -8   2   8      344.62      319.11     17.54 o
  -7   2   8      949.38      976.07     24.81 o
  -6   2   8      255.17      240.65     11.59 o
  -5   2   8      223.67      277.55     10.51 o
  -4   2   8      127.25      186.01     10.10 o
  -3   2   8     1629.31     1681.03     26.88 o
  -2   2   8        5.45       -4.65      8.64 o
  -1   2   8      370.46      329.40     13.42 o
   0   2   8      375.02      402.39     14.14 o
   1   2   8      487.84      514.30     16.98 o
   2   2   8      311.75      296.03     14.42 o
   3   2   8      816.43      840.26     21.70 o
   4   2   8     1236.10     1230.64     33.92 o
   5   2   8      900.98     1128.35     24.94 o
   6   2   8        0.01      -23.62     13.92 o
   7   2   8        0.16      -16.63     15.68 o
   8   2   8       14.65       49.54     17.48 o
   9   2   8      329.43      323.79     25.75 o
  10   2   8        0.22        9.13     23.10 o
  11   2   8      579.56      592.42     35.18 o
  12   2   8        0.15       -4.62     28.52 o
 -14   3   8      583.50      609.99     42.77 o
 -13   3   8        7.50       28.96     18.19 o
 -12   3   8      954.70      917.19     28.37 o
 -11   3   8     1089.08     1154.47     29.35 o
 -10   3   8     1482.87     1517.16     32.56 o
  -9   3   8      747.24      770.51     23.09 o
  -8   3   8     2473.31     2360.00     41.50 o
  -7   3   8     2092.88     2089.46     35.48 o
  -6   3   8     1039.54     1066.68     21.54 o
  -5   3   8      405.70      499.62     12.80 o
  -4   3   8      159.58      181.85     10.24 o
  -3   3   8      984.75      964.04     19.50 o
  -2   3   8        9.19       -3.41      8.81 o
  -1   3   8      714.70      767.66     18.67 o
   0   3   8      555.37      548.87     15.90 o
   1   3   8     3964.70     3930.87     54.73 o
   2   3   8     2423.68     2252.84     39.82 o
   3   3   8     1148.24     1130.24     27.54 o
   4   3   8      341.57      364.21     15.79 o
   5   3   8      714.14      788.28     20.79 o
   6   3   8     2878.35     2870.87     50.51 o
   7   3   8       28.26       17.37     16.76 o
   8   3   8      146.32      159.04     24.21 o
   9   3   8      139.36      101.26     24.98 o
  10   3   8      133.87      143.26     25.62 o
  11   3   8        0.74       -4.38     24.06 o
  12   3   8      257.22      327.37     36.67 o
 -13   4   8      651.86      649.14     29.26 o
 -12   4   8      299.23      272.16     21.10 o
 -11   4   8       78.38       61.77     15.61 o
 -10   4   8     1126.58     1093.10     28.19 o
  -9   4   8      279.20      431.10     19.08 o
  -8   4   8     2113.00     2168.74     38.21 o
  -7   4   8       14.44       21.82     11.10 o
  -6   4   8     5983.09     5638.23     64.77 o
  -5   4   8        2.39       11.92      8.44 o
  -4   4   8    11426.08    11209.57    112.73 o
  -3   4   8        5.87        2.67      9.20 o
  -2   4   8    12429.03    11548.89    127.37 o
  -1   4   8      553.94      507.79     17.17 o
   0   4   8    10150.03     9956.21    119.05 o
   1   4   8     1929.45     1834.14     52.48 o
   2   4   8     6232.37     5863.94     80.53 o
   3   4   8     1403.24     1374.09     29.21 o
   4   4   8     2392.80     2259.98     38.76 o
   5   4   8     1737.78     1724.32     31.70 o
   6   4   8     1082.53     1095.22     33.90 o
   7   4   8     2199.06     2214.58     69.51 o
   8   4   8        0.74      -29.24     20.36 o
   9   4   8     3352.41     3187.42     80.31 o
  10   4   8      376.77      384.71     30.88 o
  11   4   8     2673.87     2556.09     81.55 o
  12   4   8       47.69       30.14     29.35 o
 -13   5   8       17.88       41.97     18.89 o
 -12   5   8     1108.57     1120.31     36.42 o
 -11   5   8       77.62       87.60     19.21 o
 -10   5   8      696.38      702.84     25.79 o
  -9   5   8      104.07       89.27     15.81 o
  -8   5   8     1421.90     1453.06     31.05 o
  -7   5   8        0.04        1.01     12.78 o
  -6   5   8      244.02      253.44     13.48 o
  -5   5   8      291.59      342.83     12.20 o
  -4   5   8       84.22      105.85     10.44 o
  -3   5   8       80.59       67.71      9.67 o
  -2   5   8      260.27      254.64     13.66 o
  -1   5   8     1469.47     1426.74     27.91 o
   0   5   8        1.55        3.82     10.36 o
   1   5   8      348.48      364.01     15.12 o
   2   5   8      761.44      701.61     21.80 o
   3   5   8     3627.96     3387.67     54.41 o
   4   5   8      123.24      118.96     13.49 o
   5   5   8       68.62       52.35     11.64 o
   6   5   8     4137.78     4124.66     77.70 o
   7   5   8       83.15       69.72     22.79 o
   8   5   8      469.61      492.64     36.81 o
   9   5   8        2.76       26.14     23.57 o
  10   5   8      266.22      312.45     33.93 o
  11   5   8       11.47       22.92     28.78 o
  12   5   8       59.04       85.30     30.18 o
 -13   6   8       39.10       24.61     18.58 o
 -12   6   8        1.03        3.37     17.78 o
 -11   6   8      483.86      476.33     25.14 o
 -10   6   8      408.74      379.05     21.50 o
  -9   6   8        9.08       15.84     15.77 o
  -8   6   8       96.42       62.35     16.10 o
  -7   6   8      276.71      291.92     16.03 o
  -6   6   8      411.85      376.83     17.87 o
  -5   6   8     1628.12     1541.21     27.46 o
  -4   6   8     1626.56     1476.44     26.69 o
  -3   6   8     2672.76     2580.70     37.59 o
  -2   6   8      630.11      623.90     17.61 o
  -1   6   8      452.37      465.47     16.63 o
   0   6   8     4526.89     4377.55     58.31 o
   1   6   8      138.61      120.02     12.66 o
   2   6   8      378.04      428.67     17.21 o
   3   6   8      123.47       98.62     12.04 o
   4   6   8      730.22      751.47     23.88 o
   5   6   8       82.23      132.97     14.44 o
   6   6   8        0.18        0.47     17.13 o
   7   6   8      103.89      110.34     26.90 o
   8   6   8       10.09       23.78     26.49 o
   9   6   8      151.53      179.00     31.57 o
  10   6   8       26.44       -1.00     27.35 o
  11   6   8       28.90       38.10     29.76 o
 -13   7   8       23.59        5.50     19.13 o
 -12   7   8     1053.07     1032.54     32.92 o
 -11   7   8      666.30      688.42     27.36 o
 -10   7   8     2713.29     2799.96     51.68 o
  -9   7   8        1.52       -4.20     14.87 o
  -8   7   8     2175.28     2110.48     41.99 o
  -7   7   8     1008.32     1020.69     25.97 o
  -6   7   8     2830.15     2804.04     49.26 o
  -5   7   8        7.09       -3.36     10.50 o
  -4   7   8        1.20       -0.77     10.42 o
  -3   7   8     1729.70     1722.25     29.65 o
  -2   7   8      376.79      401.73     14.75 o
  -1   7   8      437.73      407.95     16.01 o
   0   7   8     3587.42     3605.47     52.45 o
   1   7   8     3838.59     3664.20     55.38 o
   2   7   8      595.00      568.92     19.31 o
   3   7   8        8.16       -1.14     11.07 o
   4   7   8     1521.74     1471.90     30.49 o
   5   7   8     3204.39     3101.11     57.66 o
   6   7   8     1497.16     1468.99     44.19 o
   7   7   8       48.61       14.14     25.26 o
   8   7   8     2298.99     2332.05     76.71 o
   9   7   8      383.80      385.31     35.97 o
  10   7   8      175.00      171.70     32.43 o
  11   7   8       25.31       53.12     30.89 o
 -12   8   8      160.44      155.94     21.17 o
 -11   8   8      183.31      203.44     20.82 o
 -10   8   8      502.80      524.99     25.27 o
  -9   8   8      699.37      763.65     25.67 o
  -8   8   8     1201.94     1311.77     37.24 o
  -7   8   8      503.30      448.70     18.44 o
  -6   8   8     2269.59     2272.79     39.82 o
  -5   8   8       44.87       52.33     12.45 o
  -4   8   8     6414.37     6165.71     76.02 o
  -3   8   8        0.26       -7.65     10.06 o
  -2   8   8     4188.29     4071.42     55.57 o
  -1   8   8      203.34      177.09     13.24 o
   0   8   8     7895.86     8035.62    107.64 o
   1   8   8      589.60      610.29     20.29 o
   2   8   8     2014.75     1962.52     34.54 o
   3   8   8      764.87      775.24     22.34 o
   4   8   8     3486.82     3414.13     56.40 o
   5   8   8      665.71      730.31     27.71 o
   6   8   8     1051.80      987.81     42.18 o
   7   8   8     1072.38     1022.46     63.09 o
   8   8   8      338.13      315.23     34.44 o
   9   8   8     1998.80     1999.74     71.44 o
  10   8   8       41.22       20.80     30.50 o
  11   8   8     1180.66     1260.28     60.01 o
 -12   9   8      221.23      212.29     22.66 o
 -11   9   8      433.71      462.45     25.02 o
 -10   9   8      312.63      309.38     22.10 o
  -9   9   8      111.97       65.77     16.85 o
  -8   9   8        9.79        3.73     15.37 o
  -7   9   8       44.89       44.60     13.61 o
  -6   9   8      363.20      395.50     19.40 o
  -5   9   8      334.66      358.65     17.52 o
  -4   9   8       13.24       24.83     11.52 o
  -3   9   8      238.39      230.77     13.52 o
  -2   9   8      101.48       90.86     12.14 o
  -1   9   8     1026.84      971.97     23.98 o
   0   9   8     1232.86     1244.88     33.28 o
   1   9   8      347.64      396.03     19.39 o
   2   9   8      877.08      934.60     23.06 o
   3   9   8      204.22      183.64     14.56 o
   4   9   8      923.29      916.85     26.72 o
   5   9   8        4.12        1.56     14.94 o
   6   9   8     1064.28     1014.38     39.88 o
   7   9   8       58.58       48.20     32.57 o
   8   9   8      861.42      849.36     48.21 o
   9   9   8       52.78       69.67     29.95 o
  10   9   8      491.56      483.14     49.80 o
 -11  10   8      402.80      408.90     24.73 o
 -10  10   8       13.89       11.19     18.04 o
  -9  10   8      281.77      332.83     21.90 o
  -8  10   8        2.37       -9.42     15.80 o
  -7  10   8      742.92      722.81     25.33 o
  -6  10   8      419.68      412.64     20.88 o
  -5  10   8     2288.61     2264.72     39.41 o
  -4  10   8        6.22      -10.43     12.36 o
  -3  10   8      936.43      916.57     24.48 o
  -2  10   8        7.39        0.25     12.78 o
  -1  10   8     1355.30     1277.97     32.61 o
   0  10   8      469.92      464.92     18.40 o
   1  10   8      438.71      457.78     18.12 o
   2  10   8       15.25        5.49     13.29 o
   3  10   8       15.95       -5.08     14.04 o
   4  10   8       41.02       44.42     14.78 o
   5  10   8        2.87      100.52     16.73 o
   6  10   8       63.39       97.01     23.99 o
   7  10   8      133.67      153.00     28.76 o
   8  10   8      304.58      328.13     32.33 o
   9  10   8      218.64      231.50     63.65 o
  10  10   8       12.40       -7.22     30.85 o
 -11  11   8      877.41      986.29     39.62 o
 -10  11   8     1080.15     1184.48     39.14 o
  -9  11   8        1.90      -19.71     19.40 o
  -8  11   8     1685.48     1730.17     38.15 o
  -7  11   8     1018.28      985.32     31.99 o
  -6  11   8      101.54       69.74     18.01 o
  -5  11   8        0.17        6.76     14.63 o
  -4  11   8     1148.71     1100.33     37.13 o
  -3  11   8        0.52        4.56     13.84 o
  -2  11   8        4.29        6.35     12.91 o
  -1  11   8      254.04      218.56     15.70 o
   0  11   8      104.50       92.67     14.22 o
   1  11   8      533.96      549.11     21.21 o
   2  11   8     2844.23     2664.98     49.23 o
   3  11   8      544.97      627.80     23.72 o
   4  11   8      949.06      981.95     32.51 o
   5  11   8     2557.61     2472.23     54.66 o
   6  11   8     1462.97     1480.34     49.12 o
   7  11   8      110.97       99.36     27.75 o
   8  11   8      486.79      433.54     53.60 o
   9  11   8      293.26      278.51     32.92 o
 -10  12   8      890.36      885.25     40.89 o
  -9  12   8      394.18      420.80     31.81 o
  -8  12   8      554.15      573.43     39.58 o
  -7  12   8      862.03      874.23     31.58 o
  -6  12   8     2672.03     2698.72     57.97 o
  -5  12   8      373.97      386.16     22.90 o
  -4  12   8     1903.97     1840.06     40.43 o
  -3  12   8     1289.17     1160.37     30.72 o
  -2  12   8     3349.43     3268.48     54.17 o
  -1  12   8      183.08      173.69     15.70 o
   0  12   8     3692.92     3656.22     58.86 o
   1  12   8        1.84        7.84     14.41 o
   2  12   8     3419.22     3319.96     57.80 o
   3  12   8      614.44      640.25     26.11 o
   4  12   8     2095.34     2115.33     45.67 o
   5  12   8      747.28      724.92     33.76 o
   6  12   8      742.40      749.83     35.71 o
   7  12   8      792.46      826.89     49.61 o
   8  12   8      109.74       73.72     29.20 o
   9  12   8      479.35      498.31     39.35 o
 -10  13   8      398.35      392.51     33.11 o
  -9  13   8       79.16       33.41     24.96 o
  -8  13   8      303.49      343.83     24.96 o
  -7  13   8      391.34      422.20     25.05 o
  -6  13   8       35.76       53.45     19.05 o
  -5  13   8      398.44      432.30     23.47 o
  -4  13   8     1072.28     1017.98     32.05 o
  -3  13   8       34.12       16.79     15.66 o
  -2  13   8       85.94       71.51     15.75 o
  -1  13   8      443.19      419.33     20.84 o
   0  13   8      243.19      195.13     18.18 o
   1  13   8       85.35      104.13     17.77 o
   2  13   8       37.99       49.53     16.49 o
   3  13   8        0.62        7.62     17.07 o
   4  13   8       41.86       21.95     18.51 o
   5  13   8       40.05       51.86     18.85 o
   6  13   8      136.25      125.49     25.29 o
   7  13   8       37.15       80.86     32.78 o
   8  13   8      162.04      183.70     34.93 o
  -9  14   8       13.27       56.91     28.80 o
  -8  14   8      406.88      415.22     29.50 o
  -7  14   8      365.11      377.43     26.94 o
  -6  14   8      317.88      273.91     25.18 o
  -5  14   8      434.11      435.88     25.52 o
  -4  14   8     1264.93     1258.63     34.31 o
  -3  14   8      779.42      746.62     28.27 o
  -2  14   8      521.75      526.99     26.38 o
  -1  14   8      994.81      958.46     30.51 o
   0  14   8      537.04      499.51     24.12 o
   1  14   8      264.85      273.47     20.66 o
   2  14   8       84.54      110.42     18.00 o
   3  14   8       28.27       34.93     18.20 o
   4  14   8       56.29       68.76     20.90 o
   5  14   8       40.76       84.22     19.56 o
   6  14   8        0.75        9.66     23.11 o
   7  14   8       38.09       79.15     34.68 o
  -8  15   8     1292.60     1380.92     56.63 o
  -7  15   8       56.97       81.15     23.23 o
  -6  15   8      421.47      390.54     29.43 o
  -5  15   8       17.42       22.28     20.51 o
  -4  15   8       30.07       11.80     19.12 o
  -3  15   8      213.76      224.00     22.83 o
  -2  15   8        9.74        8.36     18.86 o
  -1  15   8       42.39       -1.76     18.44 o
   0  15   8      394.26      376.67     28.60 o
   1  15   8      308.06      284.11     21.62 o
   2  15   8     1011.76      977.35     33.44 o
   3  15   8      558.38      567.61     29.60 o
   4  15   8      857.39      858.94     35.95 o
   5  15   8      487.91      471.65     27.34 o
   6  15   8     1586.14     1634.35     75.62 o
  -7  16   8      513.90      507.17     35.97 o
  -6  16   8      998.33     1041.01     45.73 o
  -5  16   8      497.64      501.99     31.81 o
  -4  16   8      695.44      734.55     34.47 o
  -3  16   8      187.40      177.35     23.99 o
  -2  16   8      730.31      742.48     32.56 o
  -1  16   8      217.51      237.46     24.49 o
   0  16   8      589.90      593.53     30.59 o
   1  16   8      180.88      173.20     20.65 o
   2  16   8     1557.33     1586.43     42.53 o
   3  16   8      171.58      230.13     24.54 o
   4  16   8      313.64      347.58     27.56 o
   5  16   8      241.83      260.57     30.46 o
  -5  17   8        3.70       17.11     22.05 o
  -4  17   8        1.10       -3.20     22.22 o
  -3  17   8      116.68       77.48     23.62 o
  -2  17   8      202.61      213.75     27.84 o
  -1  17   8       47.75       35.19     23.99 o
   0  17   8        2.67      -15.76     20.79 o
   1  17   8      293.48      263.38     24.14 o
   2  17   8        1.57        4.69     21.62 o
   3  17   8      145.30      177.56     24.39 o
  -2  18   8      475.55      524.86     35.21 o
  -1  18   8      512.00      481.61     32.21 o
   0  18   8      482.50      473.62     34.41 o
 -13   1   9      737.51      694.70     28.66 o
 -12   1   9      542.21      520.53     24.21 o
 -11   1   9     1985.02     2010.36     40.81 o
 -10   1   9        0.85        3.68     15.34 o
  -9   1   9     2220.25     2138.08     40.28 o
  -8   1   9     1441.77     1403.93     32.11 o
  -7   1   9      828.50      868.84     24.29 o
  -6   1   9       92.98       98.31      9.31 o
  -5   1   9     1355.78     1331.42     24.92 o
  -4   1   9        7.02       38.79     10.05 o
  -3   1   9        1.43      -12.36      9.44 o
  -2   1   9     1358.95     1352.62     24.77 o
  -1   1   9      338.01      335.58     14.04 o
   0   1   9        4.60       12.60     10.16 o
   1   1   9     2719.53     2537.36     46.21 o
   2   1   9     1106.92     1056.18     28.33 o
   3   1   9     1629.01     1538.81     34.66 o
   4   1   9     1773.90     1713.81     39.61 o
   5   1   9     2274.90     2175.93     49.44 o
   6   1   9      269.44      256.70     28.52 o
   7   1   9     3008.97     2898.51     83.72 o
   8   1   9      587.97      627.69     44.73 o
   9   1   9      122.36      179.20     29.84 o
  10   1   9       22.82        0.80     27.87 o
  11   1   9      688.00      734.59     45.68 o
  12   1   9        1.31       33.79     34.63 o
 -13   2   9      145.11      140.06     20.86 o
 -12   2   9      212.14      227.43     19.99 o
 -11   2   9      622.50      630.66     24.74 o
 -10   2   9       79.82      128.11     17.07 o
  -9   2   9     1314.21     1383.80     32.85 o
  -8   2   9       25.01       28.97     14.64 o
  -7   2   9     4296.81     4189.12     63.63 o
  -6   2   9       30.30       16.92      9.16 o
  -5   2   9     8829.47     8493.96     96.33 o
  -4   2   9      292.58      303.19     13.03 o
  -3   2   9     6844.79     6314.70     73.88 o
  -2   2   9      241.33      236.16     12.66 o
  -1   2   9     7156.45     6664.10     80.07 o
   0   2   9       37.17       52.67     11.59 o
   1   2   9     1713.85     1596.68     35.62 o
   2   2   9     1175.57     1209.59     30.88 o
   3   2   9     2739.04     2583.10     50.37 o
   4   2   9     1721.81     1750.72     40.06 o
   5   2   9     1734.30     1676.85     42.69 o
   6   2   9     1055.46     1082.97     42.42 o
   7   2   9      634.74      563.14     32.23 o
   8   2   9     3260.09     3335.23     80.89 o
   9   2   9        2.17       58.19     28.38 o
  10   2   9     2346.79     2483.81     80.31 o
  11   2   9       26.77       19.50     28.70 o
 -13   3   9      266.82      297.47     23.14 o
 -12   3   9       54.35       57.82     18.48 o
 -11   3   9     1050.82     1130.33     33.04 o
 -10   3   9        8.29       12.47     15.72 o
  -9   3   9     1457.69     1492.29     34.58 o
  -8   3   9      703.28      710.79     23.67 o
  -7   3   9     1327.34     1370.23     30.58 o
  -6   3   9       23.18       30.97      9.10 o
  -5   3   9     1123.90     1073.31     22.54 o
  -4   3   9      302.99      287.11     12.74 o
  -3   3   9      499.59      475.42     15.32 o
  -2   3   9      750.21      747.24     21.40 o
  -1   3   9        2.08        4.20     10.36 o
   0   3   9      131.11      155.25     12.25 o
   1   3   9      741.77      717.29     22.10 o
   2   3   9        9.02       26.48     13.09 o
   3   3   9      178.33      187.69     16.67 o
   4   3   9      621.39      663.55     24.80 o
   5   3   9     1706.51     1673.82     39.22 o
   6   3   9      562.94      565.64     34.10 o
   7   3   9     3371.94     3344.94     81.43 o
   8   3   9       47.68        3.34     25.94 o
   9   3   9      347.50      394.33     36.47 o
  10   3   9        0.09       20.91     28.15 o
  11   3   9      477.76      529.16     41.31 o
 -13   4   9        4.64       23.02     20.43 o
 -12   4   9       27.23       30.88     19.46 o
 -11   4   9        1.18       -5.08     16.19 o
 -10   4   9      260.07      241.41     18.97 o
  -9   4   9      484.24      475.74     21.68 o
  -8   4   9     1228.93     1208.23     30.59 o
  -7   4   9      133.43      155.13     13.42 o
  -6   4   9        6.57       14.83      8.99 o
  -5   4   9        0.39       48.31     11.25 o
  -4   4   9     1775.45     1817.70     28.68 o
  -3   4   9       45.66       42.80     10.52 o
  -2   4   9      152.78      127.85     11.73 o
  -1   4   9       18.89       41.17     10.96 o
   0   4   9      650.94      651.52     19.40 o
   1   4   9       14.40        7.70     12.31 o
   2   4   9       40.16       62.52     14.69 o
   3   4   9      370.39      390.67     20.26 o
   4   4   9       30.12       37.85     16.58 o
   5   4   9       70.08       65.35     14.74 o
   6   4   9       77.97       91.15     22.48 o
   7   4   9        1.58       19.50     21.67 o
   8   4   9        0.79      -44.43     25.24 o
   9   4   9      310.50      317.41     34.77 o
  10   4   9       75.46      115.19     30.33 o
  11   4   9        4.86       29.76     29.40 o
 -13   5   9      960.17      978.55     35.02 o
 -12   5   9      355.55      386.22     25.36 o
 -11   5   9     1602.35     1750.99     41.27 o
 -10   5   9       33.54       15.14     16.87 o
  -9   5   9     2421.17     2437.37     44.63 o
  -8   5   9      626.83      615.94     22.81 o
  -7   5   9      609.05      636.27     24.01 o
  -6   5   9       57.55       46.05      9.58 o
  -5   5   9       52.84       26.21     11.15 o
  -4   5   9      210.37      221.82     12.45 o
  -3   5   9       15.05       14.13     10.35 o
  -2   5   9      207.54      233.10     13.72 o
  -1   5   9        8.53       -5.37     12.25 o
   0   5   9     1391.68     1559.32     33.67 o
   1   5   9     1684.98     1507.20     32.69 o
   2   5   9      863.71      922.50     24.35 o
   3   5   9      438.17      441.77     20.32 o
   4   5   9      112.30      100.00     16.18 o
   5   5   9      796.24      821.33     27.23 o
   6   5   9       26.82        7.70     21.04 o
   7   5   9     1332.03     1366.08     67.11 o
   8   5   9       79.32      128.73     28.69 o
   9   5   9       94.87      115.86     30.03 o
  10   5   9        2.19       11.00     27.71 o
  11   5   9     1042.99     1098.80     67.02 o
 -12   6   9      149.19      143.48     20.89 o
 -11   6   9      488.74      552.07     27.61 o
 -10   6   9       99.02      110.15     19.55 o
  -9   6   9     2594.35     2694.22     50.22 o
  -8   6   9       44.13       36.79     16.30 o
  -7   6   9     1450.95     1489.64     32.12 o
  -6   6   9     1664.66     1675.12     31.22 o
  -5   6   9     2538.73     2539.70     39.71 o
  -4   6   9      288.36      327.72     15.30 o
  -3   6   9     2355.50     2190.60     34.59 o
  -2   6   9      320.79      380.52     18.11 o
  -1   6   9     6844.25     6693.49     96.12 o
   0   6   9       16.00       14.51     12.88 o
   1   6   9     4050.17     3894.37     58.89 o
   2   6   9      457.57      397.00     17.59 o
   3   6   9      981.20     1026.17     27.66 o
   4   6   9      541.43      540.76     23.07 o
   5   6   9        9.11       21.14     14.98 o
   6   6   9      384.65      400.43     26.47 o
   7   6   9      578.95      515.09     38.58 o
   8   6   9     2207.88     2187.00     82.93 o
   9   6   9       25.37       42.19     28.80 o
  10   6   9     1070.74     1115.65     55.46 o
  11   6   9       20.22       18.07     30.38 o
 -12   7   9        5.35      -14.71     18.78 o
 -11   7   9      556.01      553.93     26.52 o
 -10   7   9       60.19       54.44     17.08 o
  -9   7   9      182.98      207.05     20.02 o
  -8   7   9       17.07       20.81     16.47 o
  -7   7   9      218.57      246.09     16.80 o
  -6   7   9        6.61       13.90     12.30 o
  -5   7   9       67.20       92.66     13.14 o
  -4   7   9       43.61       31.60     11.85 o
  -3   7   9     1058.12     1031.44     24.18 o
  -2   7   9      174.79      165.68     13.76 o
  -1   7   9        2.94       12.39     12.56 o
   0   7   9     2187.51     2118.54     39.15 o
   1   7   9     1080.50     1015.56     26.19 o
   2   7   9      837.08      858.63     24.16 o
   3   7   9     1099.06     1020.43     26.12 o
   4   7   9      520.42      493.94     21.39 o
   5   7   9     1064.16     1000.85     35.70 o
   6   7   9      175.16      140.59     26.02 o
   7   7   9      259.87      232.83     31.74 o
   8   7   9       12.99      -32.14     27.28 o
   9   7   9       88.36      104.67     30.98 o
  10   7   9        1.14        7.16     29.74 o
 -12   8   9       10.29      -20.89     18.84 o
 -11   8   9        0.19       -6.51     18.41 o
 -10   8   9      230.83      205.38     21.24 o
  -9   8   9       76.56      105.90     17.58 o
  -8   8   9      252.23      309.79     19.65 o
  -7   8   9        2.97      -12.70     13.44 o
  -6   8   9     1402.97     1345.21     29.47 o
  -5   8   9       17.68       26.96     13.99 o
  -4   8   9     1312.85     1309.85     27.91 o
  -3   8   9       37.67       43.55     11.64 o
  -2   8   9     1228.28     1194.16     29.85 o
  -1   8   9       59.45       28.79     12.05 o
   0   8   9     1152.00     1248.82     29.85 o
   1   8   9      252.84      219.05     15.83 o
   2   8   9      542.36      541.75     19.27 o
   3   8   9      612.23      568.86     20.61 o
   4   8   9      120.41      170.82     18.29 o
   5   8   9      127.07      149.08     18.31 o
   6   8   9       65.31       48.03     23.90 o
   7   8   9      494.36      482.89     39.65 o
   8   8   9        0.91       14.79     28.90 o
   9   8   9      568.14      554.44     43.55 o
  10   8   9       11.56        8.48     30.63 o
 -11   9   9     1129.84     1233.09     36.89 o
 -10   9   9      201.05      205.43     21.05 o
  -9   9   9     2160.25     2167.04     45.13 o
  -8   9   9      481.98      472.35     23.23 o
  -7   9   9     1072.63     1055.28     28.50 o
  -6   9   9      133.87      138.73     14.55 o
  -5   9   9     1137.86     1037.82     27.98 o
  -4   9   9       51.25       42.44     12.56 o
  -3   9   9       31.54       24.85     12.56 o
  -2   9   9      376.05      350.11     17.20 o
  -1   9   9      451.55      466.07     20.71 o
   0   9   9      317.52      302.77     17.46 o
   1   9   9     1589.46     1561.80     32.42 o
   2   9   9     4087.44     3852.71     59.68 o
   3   9   9     1046.15     1031.54     29.08 o
   4   9   9     1749.90     1701.71     45.35 o
   5   9   9     2140.97     2206.94     51.29 o
   6   9   9      525.91      500.23     35.30 o
   7   9   9     2631.36     2544.00     82.18 o
   8   9   9      512.95      477.00     41.55 o
   9   9   9      162.12      160.29     34.10 o
  10   9   9        0.37      -31.34     30.45 o
 -11  10   9      335.72      406.32     29.97 o
 -10  10   9      678.67      732.77     30.71 o
  -9  10   9      677.42      733.46     29.86 o
  -8  10   9      389.78      400.55     28.81 o
  -7  10   9     2252.20     2343.40     42.91 o
  -6  10   9       45.98       60.38     14.67 o
  -5  10   9     4822.42     4719.18     84.21 o
  -4  10   9      595.65      537.77     24.18 o
  -3  10   9     6009.64     5847.94     83.82 o
  -2  10   9        7.06       35.42     14.42 o
  -1  10   9     3528.80     3412.00     55.30 o
   0  10   9      166.87      166.28     18.90 o
   1  10   9     5373.97     5333.88     74.28 o
   2  10   9      206.95      216.13     17.88 o
   3  10   9     1476.83     1428.42     35.22 o
   4  10   9     1253.57     1224.89     34.11 o
   5  10   9     3140.13     3212.37     66.86 o
   6  10   9      843.53      921.29     47.12 o
   7  10   9      116.62      107.46     32.11 o
   8  10   9      709.05      795.11     54.86 o
   9  10   9       69.18       39.78     32.19 o
 -10  11   9       26.06      -24.57     21.20 o
  -9  11   9       74.70       56.45     23.97 o
  -8  11   9      153.90      163.84     19.46 o
  -7  11   9        3.20       -7.50     16.91 o
  -6  11   9       85.84       72.99     19.74 o
  -5  11   9       46.61      102.26     17.12 o
  -4  11   9       24.83       14.09     16.61 o
  -3  11   9      298.87      285.30     19.95 o
  -2  11   9      123.21      112.00     16.89 o
  -1  11   9      397.57      369.01     18.51 o
   0  11   9       75.49       52.46     14.37 o
   1  11   9       32.01       32.14     15.19 o
   2  11   9       40.74       19.34     15.67 o
   3  11   9      114.07      126.18     17.80 o
   4  11   9       77.56       59.30     17.52 o
   5  11   9      100.66      109.61     19.59 o
   6  11   9      111.62       85.07     27.85 o
   7  11   9       60.85       27.04     31.06 o
   8  11   9      222.94      197.69     35.18 o
   9  11   9      422.46      552.64     58.97 o
 -10  12   9      371.36      334.81     31.86 o
  -9  12   9       63.48      109.44     24.54 o
  -8  12   9      746.51      809.37     30.51 o
  -7  12   9       90.59       74.13     21.06 o
  -6  12   9     1051.11     1009.94     38.36 o
  -5  12   9     1075.07      993.48     36.05 o
  -4  12   9     3134.72     3020.76     58.08 o
  -3  12   9      218.56      206.27     22.56 o
  -2  12   9      776.06      806.20     26.10 o
  -1  12   9     1135.50     1101.13     30.14 o
   0  12   9      287.94      268.34     18.83 o
   1  12   9       97.22       76.14     17.10 o
   2  12   9       39.53       33.02     16.13 o
   3  12   9      146.39      158.11     19.33 o
   4  12   9       79.16       99.77     19.75 o
   5  12   9        0.69       27.67     18.43 o
   6  12   9       78.93       98.76     27.62 o
   7  12   9       19.02       -8.32     30.87 o
   8  12   9      452.69      437.59     43.02 o
  -9  13   9     1357.66     1398.25     55.54 o
  -8  13   9       36.79       -1.24     23.45 o
  -7  13   9      554.71      582.28     31.63 o
  -6  13   9       46.67       17.69     20.14 o
  -5  13   9       41.61       13.78     17.93 o
  -4  13   9      360.55      333.93     27.36 o
  -3  13   9        6.24       -0.71     16.08 o
  -2  13   9      945.64      984.09     33.20 o
  -1  13   9      174.94      176.21     19.22 o
   0  13   9      361.24      385.70     24.21 o
   1  13   9     1519.91     1454.51     41.73 o
   2  13   9      864.44      854.18     29.12 o
   3  13   9      647.74      662.00     27.87 o
   4  13   9      836.77      816.42     38.46 o
   5  13   9      934.80      863.53     36.75 o
   6  13   9      386.04      388.70     36.01 o
   7  13   9      750.48      826.30     51.82 o
  -8  14   9      436.73      397.75     29.64 o
  -7  14   9     1015.37      976.60     37.42 o
  -6  14   9      152.05      173.71     22.56 o
  -5  14   9     2516.02     2515.23     52.99 o
  -4  14   9      437.05      426.78     26.32 o
  -3  14   9     1695.74     1676.81     43.10 o
  -2  14   9       68.81       60.89     19.52 o
  -1  14   9     2459.55     2487.27     53.38 o
   0  14   9     1151.29     1074.22     36.06 o
   1  14   9     2875.16     2953.81     56.17 o
   2  14   9      383.61      438.00     25.04 o
   3  14   9     1834.46     1784.41     44.21 o
   4  14   9      501.93      462.62     29.13 o
   5  14   9      442.87      467.73     27.09 o
   6  14   9      896.11      945.92     42.74 o
  -7  15   9      136.59      126.52     31.19 o
  -6  15   9      103.45      109.33     25.51 o
  -5  15   9       84.71       95.00     27.70 o
  -4  15   9      415.08      397.09     26.96 o
  -3  15   9       16.63      -29.45     19.33 o
  -2  15   9       86.90       44.74     19.86 o
  -1  15   9       57.33       66.64     21.10 o
   0  15   9      443.55      387.07     24.86 o
   1  15   9       55.49       88.89     19.16 o
   2  15   9       53.79       36.60     19.30 o
   3  15   9        3.71       26.45     20.44 o
   4  15   9       17.80      -16.49     20.91 o
   5  15   9       93.48       64.86     26.49 o
  -5  16   9       59.81       58.30     23.54 o
  -4  16   9      408.40      379.11     29.20 o
  -3  16   9      356.57      369.99     27.52 o
  -2  16   9      510.81      543.65     30.05 o
  -1  16   9      884.14      905.84     36.36 o
   0  16   9     1663.11     1561.04     45.87 o
   1  16   9      168.14      171.85     22.61 o
   2  16   9      844.06      867.47     33.35 o
   3  16   9        6.12       17.18     21.48 o
   4  16   9       72.81       60.70     23.37 o
  -3  17   9      280.60      280.45     27.76 o
  -2  17   9       13.93       -8.79     23.88 o
  -1  17   9      239.63      198.80     27.14 o
   0  17   9      351.78      403.21     28.83 o
   1  17   9      413.54      387.51     30.27 o
 -13   0  10      927.67     1030.51     46.31 o
 -12   0  10      469.16      492.63     41.47 o
 -11   0  10      111.70      151.37     27.23 o
 -10   0  10     2012.52     2009.17     58.74 o
  -9   0  10      188.73      213.99     25.97 o
  -8   0  10     2161.55     2193.55     82.36 o
  -7   0  10       51.06       83.38     21.39 o
  -6   0  10     9700.80     9498.80    147.60 o
  -5   0  10      880.11      858.48     42.73 o
  -4   0  10     5198.22     4920.31    110.62 o
  -3   0  10     1225.22     1314.08     37.98 o
  -2   0  10     7425.03     6943.18    119.21 o
  -1   0  10       49.49       63.40     17.91 o
   0   0  10     3674.69     3516.73     80.82 o
   1   0  10       60.42       89.10     19.36 o
   2   0  10     1049.54     1040.87     51.55 o
   3   0  10     1827.77     1875.65     53.82 o
   4   0  10     2356.03     2348.95     81.56 o
   5   0  10     1141.04     1250.42     83.48 o
   6   0  10      217.70      215.81     43.76 o
   7   0  10      352.24      371.67     49.29 o
   8   0  10        0.49      -38.63     66.80 o
   9   0  10     1571.90     1535.63     90.45 o
  10   0  10       69.90       27.63     41.12 o
  11   0  10     1698.33     1751.38     96.95 o
 -13   1  10      136.15      141.05     25.42 o
 -12   1  10      517.79      536.33     25.23 o
 -11   1  10      166.18      171.01     19.28 o
 -10   1  10      875.73      850.71     27.93 o
  -9   1  10        0.35       -7.73     15.97 o
  -8   1  10      415.80      433.86     19.62 o
  -7   1  10     1149.53     1125.56     30.08 o
  -6   1  10     1978.84     1917.45     31.85 o
  -5   1  10      728.23      780.48     20.46 o
  -4   1  10       22.54       38.23     11.08 o
  -3   1  10        4.99       -7.05     11.16 o
  -2   1  10      399.08      434.95     16.32 o
  -1   1  10      563.67      611.18     19.97 o
   0   1  10     1258.83     1253.60     30.52 o
   1   1  10      174.17      170.12     15.41 o
   2   1  10        3.22      -21.60     13.40 o
   3   1  10       11.93        5.60     14.06 o
   4   1  10     3108.05     2995.15     62.65 o
   5   1  10       76.11       81.63     18.35 o
   6   1  10      683.80      632.54     41.67 o
   7   1  10      333.86      341.03     29.31 o
   8   1  10     1208.92     1154.92     46.68 o
   9   1  10       26.33        5.83     27.78 o
  10   1  10       25.27       -1.05     28.49 o
  11   1  10       75.80       51.96     42.12 o
 -13   2  10      174.66      205.12     22.57 o
 -12   2  10        0.79       -8.76     17.51 o
 -11   2  10      193.07      251.91     21.02 o
 -10   2  10        4.12       38.69     16.95 o
  -9   2  10       52.08       87.35     16.96 o
  -8   2  10      350.90      345.93     18.14 o
  -7   2  10      878.17      869.31     25.37 o
  -6   2  10      477.13      415.94     15.76 o
  -5   2  10      348.98      418.24     16.35 o
  -4   2  10      553.95      559.25     17.18 o
  -3   2  10        4.07        5.92     10.67 o
  -2   2  10      663.30      613.38     17.64 o
  -1   2  10        5.66      -14.63     11.39 o
   0   2  10      393.90      377.96     20.61 o
   1   2  10       29.71       30.45     14.22 o
   2   2  10      345.85      343.81     18.94 o
   3   2  10       86.45       74.25     15.32 o
   4   2  10       13.82       10.45     16.89 o
   5   2  10      536.92      648.22     28.76 o
   6   2  10      125.44      136.78     25.43 o
   7   2  10      235.96      219.87     31.84 o
   8   2  10       70.14       50.33     27.93 o
   9   2  10      370.61      339.51     36.88 o
  10   2  10       66.95       36.03     29.79 o
  11   2  10      221.69      189.59     35.91 o
 -12   3  10     2205.34     2192.96     47.81 o
 -11   3  10       14.14        3.51     17.16 o
 -10   3  10     1093.73     1165.40     32.31 o
  -9   3  10      160.85      123.01     17.88 o
  -8   3  10     3472.07     3622.02     66.58 o
  -7   3  10      182.01      192.57     14.38 o
  -6   3  10        2.77        9.41     10.89 o
  -5   3  10       30.44       68.74     12.30 o
  -4   3  10     1662.90     1790.61     33.17 o
  -3   3  10     2093.16     2086.36     40.54 o
  -2   3  10        2.34       -9.93     10.86 o
  -1   3  10       57.52       43.31     13.21 o
   0   3  10      696.43      691.26     22.81 o
   1   3  10     1048.78     1040.27     28.02 o
   2   3  10     1198.29     1149.64     31.41 o
   3   3  10      439.82      484.41     23.13 o
   4   3  10     2729.24     2772.58     59.46 o
   5   3  10     3124.03     3243.79     61.05 o
   6   3  10     2151.97     2127.65     61.39 o
   7   3  10       91.54       61.61     23.63 o
   8   3  10     1885.12     1857.43     79.00 o
   9   3  10      195.21      262.02     35.08 o
  10   3  10      492.33      510.30     42.06 o
  11   3  10      178.78      194.76     38.50 o
 -12   4  10      622.27      688.16     30.86 o
 -11   4  10      113.37       79.34     18.42 o
 -10   4  10     2096.91     2067.44     42.22 o
  -9   4  10      143.24      197.29     19.05 o
  -8   4  10     1898.61     1897.36     37.63 o
  -7   4  10       28.13       33.71     13.61 o
  -6   4  10     3004.60     2845.96     42.17 o
  -5   4  10      115.58       81.42     12.57 o
  -4   4  10     1315.77     1279.17     26.09 o
  -3   4  10        7.48        1.10     11.13 o
  -2   4  10     2871.72     2767.22     42.81 o
  -1   4  10      245.73      251.72     20.59 o
   0   4  10     3392.22     3455.30     54.28 o
   1   4  10        6.42       14.50     14.24 o
   2   4  10      429.06      457.04     21.35 o
   3   4  10      236.27      281.08     20.09 o
   4   4  10      138.38      146.16     20.28 o
   5   4  10     1495.07     1577.19     39.40 o
   6   4  10      283.23      273.80     30.49 o
   7   4  10     1645.67     1733.28     55.39 o
   8   4  10        0.35      -39.05     26.34 o
   9   4  10     2273.63     2388.78     79.81 o
  10   4  10       53.62       84.32     31.79 o
 -12   5  10      310.49      320.16     25.16 o
 -11   5  10        2.76       -6.44     18.59 o
 -10   5  10      274.71      316.26     22.44 o
  -9   5  10        0.34       -1.30     15.95 o
  -8   5  10      859.95      847.60     27.08 o
  -7   5  10        0.09       -2.02     13.47 o
  -6   5  10       83.12       69.41     12.57 o
  -5   5  10       34.32       35.75     12.01 o
  -4   5  10     1034.33      993.92     24.52 o
  -3   5  10      977.97     1016.78     23.77 o
  -2   5  10      273.42      300.02     16.45 o
  -1   5  10        9.76      -18.07     13.13 o
   0   5  10      154.05      172.62     16.79 o
   1   5  10     1330.94     1262.61     31.22 o
   2   5  10      803.29      756.45     26.35 o
   3   5  10       32.76       16.17     15.91 o
   4   5  10      246.99      224.75     19.60 o
   5   5  10      170.28      189.81     19.69 o
   6   5  10      756.74      719.11     37.57 o
   7   5  10       86.06       34.24     28.72 o
   8   5  10      154.40      171.89     33.03 o
   9   5  10       10.29       14.72     29.94 o
  10   5  10      118.42      123.97     34.98 o
 -12   6  10      105.61      105.29     22.38 o
 -11   6  10      206.73      192.70     22.75 o
 -10   6  10        0.96       -2.62     17.58 o
  -9   6  10        2.01        7.14     17.48 o
  -8   6  10       14.27      -14.50     16.81 o
  -7   6  10      274.08      275.38     18.56 o
  -6   6  10      121.40      110.55     14.62 o
  -5   6  10        2.12        3.04     12.47 o
  -4   6  10     1147.06     1091.28     25.64 o
  -3   6  10       13.68       12.56     12.32 o
  -2   6  10        2.60      -10.30     12.81 o
  -1   6  10      583.53      576.29     22.03 o
   0   6  10      529.24      520.47     21.11 o
   1   6  10      316.90      327.60     17.67 o
   2   6  10       25.28       18.59     13.58 o
   3   6  10      393.83      399.52     21.28 o
   4   6  10      546.34      581.54     25.01 o
   5   6  10      367.05      475.61     24.88 o
   6   6  10      219.70      190.93     27.51 o
   7   6  10      259.93      243.32     33.21 o
   8   6  10      684.67      626.76     43.92 o
   9   6  10       11.37       18.53     29.53 o
  10   6  10      279.64      258.88     37.82 o
 -12   7  10      973.00     1051.99     44.00 o
 -11   7  10      149.73      194.38     21.60 o
 -10   7  10     1351.26     1450.25     38.80 o
  -9   7  10      144.30      184.20     20.36 o
  -8   7  10     2514.61     2597.89     66.33 o
  -7   7  10      472.35      470.67     21.65 o
  -6   7  10      774.75      678.83     24.26 o
  -5   7  10        0.01        8.05     13.87 o
  -4   7  10       43.10       38.34     13.38 o
  -3   7  10       26.05       16.73     15.45 o
  -2   7  10        4.04       17.86     13.46 o
  -1   7  10       22.49       19.26     13.11 o
   0   7  10     1706.32     1786.53     36.59 o
   1   7  10      113.98      113.94     15.20 o
   2   7  10       20.48        4.62     13.91 o
   3   7  10     1288.16     1217.45     30.05 o
   4   7  10     3691.89     3772.90     65.31 o
   5   7  10       18.41        8.45     17.49 o
   6   7  10     2095.20     2097.98     73.24 o
   7   7  10       68.04       65.38     37.82 o
   8   7  10     1960.86     1820.74     82.56 o
   9   7  10      104.42       86.44     32.99 o
  10   7  10      132.73      153.63     35.14 o
 -11   8  10      258.75      267.33     24.43 o
 -10   8  10      732.79      780.34     31.43 o
  -9   8  10       72.41      114.48     19.52 o
  -8   8  10     3479.93     3411.10     59.11 o
  -7   8  10        5.22       22.42     15.24 o
  -6   8  10     8313.94     8070.57    110.47 o
  -5   8  10      155.76      185.28     16.76 o
  -4   8  10     6237.47     6090.85     86.44 o
  -3   8  10       37.32       38.61     13.33 o
  -2   8  10     9299.92     9068.94    116.74 o
  -1   8  10        4.21      -14.14     12.63 o
   0   8  10     5907.09     5784.28     82.96 o
   1   8  10      523.56      555.71     24.96 o
   2   8  10     5127.33     5131.45     80.62 o
   3   8  10      986.06      974.73     28.41 o
   4   8  10     1217.53     1186.45     32.96 o
   5   8  10     1348.90     1344.36     47.77 o
   6   8  10      841.89      885.84     65.15 o
   7   8  10     1780.08     1843.62     73.39 o
   8   8  10       47.95      -19.12     31.45 o
   9   8  10     1336.20     1378.13     70.95 o
 -11   9  10        2.02        5.57     20.49 o
 -10   9  10      773.81      865.93     33.06 o
  -9   9  10        4.43       27.08     18.35 o
  -8   9  10       35.13       42.84     14.78 o
  -7   9  10        0.18       12.69     15.50 o
  -6   9  10       86.01       61.54     15.01 o
  -5   9  10      407.33      447.07     21.74 o
  -4   9  10      160.55      171.48     17.55 o
  -3   9  10        0.09      -12.44     13.20 o
  -2   9  10       14.86      -13.80     13.91 o
  -1   9  10      287.53      326.12     19.55 o
   0   9  10       97.69       66.82     15.31 o
   1   9  10        8.45        6.50     13.47 o
   2   9  10      604.83      545.35     22.09 o
   3   9  10      596.70      545.13     24.36 o
   4   9  10      470.67      459.97     23.04 o
   5   9  10        2.27      -16.70     19.21 o
   6   9  10      267.36      249.70     30.72 o
   7   9  10       13.09       -2.56     29.19 o
   8   9  10       78.52       76.38     33.31 o
   9   9  10       27.78       33.49     31.89 o
 -10  10  10        8.97       -1.28     21.64 o
  -9  10  10        5.84        8.99     18.43 o
  -8  10  10       17.13       45.24     21.54 o
  -7  10  10      662.04      653.70     25.60 o
  -6  10  10      124.53      172.82     18.45 o
  -5  10  10      470.83      499.08     25.01 o
  -4  10  10       46.75       41.99     17.18 o
  -3  10  10     2072.81     1965.47     40.09 o
  -2  10  10     1350.19     1452.77     35.67 o
  -1  10  10      418.79      416.24     20.39 o
   0  10  10      355.76      402.23     19.16 o
   1  10  10      297.40      301.91     18.58 o
   2  10  10        2.62      -23.39     14.97 o
   3  10  10       37.54       12.29     16.45 o
   4  10  10       69.57       87.94     17.91 o
   5  10  10       37.20      129.49     22.53 o
   6  10  10       34.98       -3.54     26.84 o
   7  10  10        4.81      -29.09     30.20 o
   8  10  10      103.86       85.66     34.49 o
 -10  11  10      608.38      562.76     33.41 o
  -9  11  10       17.94       45.59     24.62 o
  -8  11  10     1203.87     1337.29     39.26 o
  -7  11  10      146.90      134.10     21.21 o
  -6  11  10      328.56      285.28     22.09 o
  -5  11  10      213.09      208.12     20.69 o
  -4  11  10       81.83       88.32     18.73 o
  -3  11  10      624.65      613.72     25.62 o
  -2  11  10       20.40       20.76     17.16 o
  -1  11  10       31.58       27.79     14.79 o
   0  11  10     1038.56     1048.31     29.98 o
   1  11  10     1397.04     1355.95     42.93 o
   2  11  10      363.06      364.47     21.63 o
   3  11  10     1062.73     1055.97     32.97 o
   4  11  10      581.29      553.91     25.65 o
   5  11  10      631.34      627.41     33.16 o
   6  11  10      927.39     1003.85     48.56 o
   7  11  10      209.14      194.10     36.56 o
   8  11  10      324.51      322.89     40.61 o
  -9  12  10      220.16      213.71     38.37 o
  -8  12  10      591.86      612.06     28.70 o
  -7  12  10      240.71      231.05     22.94 o
  -6  12  10     1585.66     1449.96     51.95 o
  -5  12  10      177.24      135.94     20.99 o
  -4  12  10     2123.83     2093.32     46.97 o
  -3  12  10      101.20      113.67     18.30 o
  -2  12  10     2818.49     2675.84     51.99 o
  -1  12  10      250.73      235.48     20.42 o
   0  12  10     1512.84     1522.26     38.26 o
   1  12  10      718.27      741.35     27.56 o
   2  12  10     2322.86     2167.43     47.85 o
   3  12  10      921.26      943.80     32.03 o
   4  12  10      997.37     1053.46     38.60 o
   5  12  10      423.00      453.29     26.89 o
   6  12  10      293.88      311.29     52.79 o
   7  12  10      613.00      655.05     49.68 o
  -8  13  10       54.51       46.39     21.71 o
  -7  13  10      196.79      232.55     23.59 o
  -6  13  10       97.95       78.50     23.86 o
  -5  13  10        1.03       49.27     19.65 o
  -4  13  10       79.76       73.03     18.58 o
  -3  13  10        7.11       14.76     18.41 o
  -2  13  10        3.60       -5.69     18.46 o
  -1  13  10       38.09        6.26     16.83 o
   0  13  10      133.29      130.29     19.42 o
   1  13  10       65.01       47.03     17.94 o
   2  13  10        2.39       13.87     18.27 o
   3  13  10       55.76       51.68     19.08 o
   4  13  10      286.37      335.42     27.04 o
   5  13  10      525.28      537.45     28.77 o
   6  13  10       25.29       17.75     28.86 o
  -7  14  10      123.47      137.06     24.42 o
  -6  14  10      242.07      239.06     25.88 o
  -5  14  10      557.95      562.54     27.81 o
  -4  14  10       91.29       91.22     20.97 o
  -3  14  10      402.00      395.04     25.53 o
  -2  14  10      238.02      248.34     23.10 o
  -1  14  10      788.25      741.84     32.68 o
   0  14  10      225.13      228.53     22.40 o
   1  14  10      962.82     1006.70     35.31 o
   2  14  10       67.37       74.03     19.89 o
   3  14  10       58.95       51.15     21.55 o
   4  14  10       34.78       30.33     21.72 o
   5  14  10       42.52       64.86     20.68 o
  -6  15  10       43.47       72.63     50.04 o
  -5  15  10        0.14        4.23     21.09 o
  -4  15  10       47.47       27.73     21.25 o
  -3  15  10      166.94      220.19     29.39 o
  -2  15  10      125.33       90.98     22.36 o
  -1  15  10      146.27      166.17     24.82 o
   0  15  10     1296.45     1195.12     40.75 o
   1  15  10      423.36      458.35     30.32 o
   2  15  10      305.26      318.51     28.05 o
   3  15  10      520.51      579.09     31.25 o
   4  15  10      166.06      160.80     24.99 o
  -3  16  10      187.64      163.69     24.44 o
  -2  16  10     2271.83     2198.83     55.01 o
  -1  16  10      294.37      269.94     26.61 o
   0  16  10     2327.08     2432.30     58.70 o
   1  16  10      321.63      307.52     26.36 o
   2  16  10     1189.51     1170.61     71.27 o
 -12   1  11      258.04      289.47     23.30 o
 -11   1  11     1723.67     1800.05     49.58 o
 -10   1  11       35.62       45.94     18.21 o
  -9   1  11      936.83     1005.99     30.59 o
  -8   1  11      117.84      121.54     17.11 o
  -7   1  11      868.14      847.59     25.68 o
  -6   1  11       92.46      108.96     13.11 o
  -5   1  11      784.75      799.58     22.06 o
  -4   1  11      247.83      294.70     17.04 o
  -3   1  11      324.13      315.53     17.40 o
  -2   1  11       36.28       18.98     12.90 o
  -1   1  11       51.32       40.92     13.44 o
   0   1  11       21.59      -20.92     13.19 o
   1   1  11     1696.95     1624.59     36.62 o
   2   1  11      839.99      798.71     25.66 o
   3   1  11     1510.09     1571.93     43.60 o
   4   1  11      778.14      820.83     32.39 o
   5   1  11     2498.29     2547.18     58.64 o
   6   1  11      810.74      781.42     32.08 o
   7   1  11     2129.99     2264.35     67.02 o
   8   1  11      280.16      297.56     35.96 o
   9   1  11      309.13      372.65     68.63 o
  10   1  11       69.54      117.81     33.40 o
 -12   2  11      974.63     1036.30     33.18 o
 -11   2  11      966.85      950.21     31.31 o
 -10   2  11       25.67       89.23     18.30 o
  -9   2  11     3287.71     3431.84     57.34 o
  -8   2  11      357.91      388.62     22.36 o
  -7   2  11     5044.23     4902.24     67.68 o
  -6   2  11      183.93      173.97     13.89 o
  -5   2  11     4924.59     4944.20     64.76 o
  -4   2  11       11.18        3.85     12.54 o
  -3   2  11     5696.86     5548.77     73.17 o
  -2   2  11      191.78      197.75     20.04 o
  -1   2  11     5834.50     5705.37     78.39 o
   0   2  11      312.98      355.47     18.43 o
   1   2  11     6873.75     6927.85    101.26 o
   2   2  11     1883.73     1885.92     42.34 o
   3   2  11      715.27      683.72     29.50 o
   4   2  11      481.14      543.14     28.07 o
   5   2  11      757.77      841.55     33.28 o
   6   2  11     2674.57     2749.15     75.02 o
   7   2  11       29.42       24.84     24.92 o
   8   2  11      829.77      839.62     49.93 o
   9   2  11      233.10      226.90     34.93 o
  10   2  11     1142.86     1132.79     58.35 o
 -12   3  11        8.53       -4.83     19.09 o
 -11   3  11      246.92      249.69     21.88 o
 -10   3  11        5.71        9.09     17.61 o
  -9   3  11      705.85      726.51     27.20 o
  -8   3  11       14.57       12.87     17.08 o
  -7   3  11      473.69      437.60     18.92 o
  -6   3  11        2.86       23.58     12.48 o
  -5   3  11      119.97      182.05     15.19 o
  -4   3  11       99.25      128.08     16.93 o
  -3   3  11      127.59      120.52     14.14 o
  -2   3  11       90.35       59.38     13.21 o
  -1   3  11      298.86      309.85     17.39 o
   0   3  11        7.86      -27.76     13.88 o
   1   3  11      532.89      482.90     21.94 o
   2   3  11      494.77      435.91     23.36 o
   3   3  11      655.24      614.61     28.84 o
   4   3  11       47.60       25.84     19.02 o
   5   3  11      807.85      677.01     30.70 o
   6   3  11        1.49       -0.56     24.01 o
   7   3  11      426.63      501.62     35.16 o
   8   3  11       58.89       46.87     30.71 o
   9   3  11       68.46       33.76     31.18 o
  10   3  11       21.44       45.95     31.67 o
 -12   4  11      135.36      139.72     23.61 o
 -11   4  11        0.07        1.24     18.13 o
 -10   4  11        0.12       14.75     17.41 o
  -9   4  11       43.33       53.50     17.91 o
  -8   4  11      155.17      169.39     18.63 o
  -7   4  11       10.42        0.94     14.46 o
  -6   4  11        1.24      -18.58     12.99 o
  -5   4  11      442.37      476.45     18.93 o
  -4   4  11        5.80       -1.83     13.11 o
  -3   4  11      172.82      178.42     14.82 o
  -2   4  11       47.21       -1.07     12.79 o
  -1   4  11      246.71      295.56     17.64 o
   0   4  11      341.85      326.69     19.10 o
   1   4  11      680.57      639.39     25.41 o
   2   4  11        4.06      -14.66     15.10 o
   3   4  11        7.85       -1.09     17.71 o
   4   4  11       16.94       51.93     19.74 o
   5   4  11       45.84        9.40     18.09 o
   6   4  11       30.14       32.93     32.24 o
   7   4  11      358.55      341.63     37.82 o
   8   4  11        2.90       -0.90     30.46 o
   9   4  11       71.27       65.24     32.48 o
  10   4  11        7.67       11.34     31.30 o
 -11   5  11      844.92      898.23     32.38 o
 -10   5  11      143.33      126.38     20.94 o
  -9   5  11      442.45      438.65     23.49 o
  -8   5  11      346.98      373.13     31.53 o
  -7   5  11     1277.28     1187.14     41.62 o
  -6   5  11      286.70      285.22     18.21 o
  -5   5  11      590.60      589.56     21.73 o
  -4   5  11      364.40      294.67     17.46 o
  -3   5  11      511.89      530.65     19.52 o
  -2   5  11      203.22      211.41     16.06 o
  -1   5  11      174.45      147.27     16.51 o
   0   5  11      687.12      627.38     23.50 o
   1   5  11      754.19      822.51     28.25 o
   2   5  11      777.98      770.43     27.66 o
   3   5  11      137.91      114.05     19.43 o
   4   5  11      636.69      716.54     41.78 o
   5   5  11     1690.41     1640.84     45.21 o
   6   5  11       61.98       62.97     25.25 o
   7   5  11     1833.02     1890.68     81.14 o
   8   5  11      153.03      142.10     34.21 o
   9   5  11       32.79       76.94     33.85 o
 -11   6  11      587.57      530.19     31.07 o
 -10   6  11        7.10       24.40     19.76 o
  -9   6  11     1662.43     1729.16     43.37 o
  -8   6  11      196.26      208.54     21.56 o
  -7   6  11     2495.75     2384.12     48.18 o
  -6   6  11      224.45      260.03     18.64 o
  -5   6  11     4833.58     4694.71     70.20 o
  -4   6  11        8.14       14.14     14.25 o
  -3   6  11     2204.82     2154.55     41.00 o
  -2   6  11       79.23       84.85     15.23 o
  -1   6  11     4754.92     4694.94     74.28 o
   0   6  11       12.47       21.88     14.98 o
   1   6  11     1341.63     1335.67     32.25 o
   2   6  11      516.43      529.15     24.33 o
   3   6  11      608.26      622.76     28.03 o
   4   6  11      696.17      729.35     27.66 o
   5   6  11      770.54      827.43     33.05 o
   6   6  11     1965.37     1899.37     60.85 o
   7   6  11       23.93       58.65     31.63 o
   8   6  11     1607.87     1543.50     71.89 o
   9   6  11       38.90       56.82     32.68 o
 -11   7  11      261.35      248.26     26.55 o
 -10   7  11        4.44       -9.15     19.59 o
  -9   7  11      281.82      355.35     24.99 o
  -8   7  11       34.57       47.29     19.31 o
  -7   7  11      181.62      190.37     19.62 o
  -6   7  11      100.57      123.29     21.15 o
  -5   7  11      203.77      195.44     18.33 o
  -4   7  11       53.37       75.31     15.21 o
  -3   7  11        3.93       14.84     14.22 o
  -2   7  11       19.57       24.77     14.05 o
  -1   7  11      198.37      176.49     17.01 o
   0   7  11      272.05      263.30     18.15 o
   1   7  11        0.95       -5.30     14.44 o
   2   7  11       44.90       22.58     15.73 o
   3   7  11       24.47        4.95     16.02 o
   4   7  11       10.72       10.67     16.17 o
   5   7  11      216.07      226.22     21.11 o
   6   7  11       52.38       75.79     31.33 o
   7   7  11       57.69       36.24     40.65 o
   8   7  11        1.14       -9.67     31.65 o
   9   7  11       77.78        4.74     32.67 o
 -10   8  11      114.12      141.48     21.73 o
  -9   8  11       32.62       60.55     19.63 o
  -8   8  11        1.03        0.01     18.14 o
  -7   8  11       10.82        0.13     16.28 o
  -6   8  11        6.01       12.60     16.90 o
  -5   8  11       79.45       52.43     15.97 o
  -4   8  11      583.49      583.91     23.94 o
  -3   8  11        1.87       17.20     14.21 o
  -2   8  11      117.39      119.34     15.07 o
  -1   8  11      891.35      957.97     26.54 o
   0   8  11     1704.32     1745.76     37.78 o
   1   8  11       97.20      143.72     16.63 o
   2   8  11       50.15       34.69     16.41 o
   3   8  11       99.03       90.91     17.79 o
   4   8  11      815.46      811.29     34.25 o
   5   8  11      243.64      251.38     32.48 o
   6   8  11        0.52      -16.34     46.99 o
   7   8  11      125.85      120.49     34.76 o
   8   8  11        5.38      -18.68     31.52 o
 -10   9  11        3.15       18.83     20.88 o
  -9   9  11      967.92     1125.41     37.01 o
  -8   9  11      576.23      591.69     26.67 o
  -7   9  11      703.29      685.04     26.81 o
  -6   9  11      579.22      507.87     23.30 o
  -5   9  11      234.83      200.94     19.09 o
  -4   9  11      106.57      111.25     18.51 o
  -3   9  11       57.15       88.31     16.44 o
  -2   9  11       53.82       53.11     16.56 o
  -1   9  11       13.31       24.35     15.37 o
   0   9  11      855.72      905.02     28.12 o
   1   9  11     1210.45     1252.95     34.22 o
   2   9  11      357.82      364.56     20.44 o
   3   9  11      835.40      825.53     29.94 o
   4   9  11      498.61      521.12     36.52 o
   5   9  11     1663.97     1724.52     75.87 o
   6   9  11      213.30      245.20     42.68 o
   7   9  11     1864.41     2050.45     77.08 o
   8   9  11      171.95      149.99     36.95 o
  -9  10  11      881.44      901.68     41.24 o
  -8  10  11       89.16       59.38     18.71 o
  -7  10  11     3616.62     3505.60     63.06 o
  -6  10  11       11.82      -11.22     16.98 o
  -5  10  11     4227.19     4074.23     72.13 o
  -4  10  11      234.59      224.48     22.88 o
  -3  10  11     4314.91     4396.72     72.98 o
  -2  10  11       27.80       11.28     18.17 o
  -1  10  11     3705.77     3803.86     63.23 o
   0  10  11      147.21      182.50     18.44 o
   1  10  11     2320.58     2375.43     48.21 o
   2  10  11      695.30      666.15     27.93 o
   3  10  11      970.07     1009.79     33.14 o
   4  10  11      295.69      339.07     24.74 o
   5  10  11      520.01      531.48     31.40 o
   6  10  11      409.05      383.61     41.45 o
   7  10  11      142.50      150.16     36.64 o
  -9  11  11       17.70       74.05     33.14 o
  -8  11  11        3.04      -12.45     19.22 o
  -7  11  11       18.75        1.22     20.01 o
  -6  11  11        3.76       19.15     19.12 o
  -5  11  11        1.18       -0.93     18.84 o
  -4  11  11        0.36      -12.99     17.31 o
  -3  11  11       43.68       33.58     18.44 o
  -2  11  11       63.01       32.45     17.36 o
  -1  11  11       17.95       37.08     16.21 o
   0  11  11       27.06       56.20     17.47 o
   1  11  11        2.14      -32.81     16.41 o
   2  11  11      433.56      462.59     25.36 o
   3  11  11       51.76       37.46     18.78 o
   4  11  11      183.45      174.67     24.07 o
   5  11  11      117.73      117.05     25.96 o
   6  11  11      141.02      204.45     38.21 o
   7  11  11      196.42      178.51     37.55 o
  -8  12  11       25.52       -3.54     20.19 o
  -7  12  11      425.29      471.45     28.15 o
  -6  12  11      219.68      205.93     22.58 o
  -5  12  11     1019.57     1049.89     37.62 o
  -4  12  11      265.00      302.17     23.27 o
  -3  12  11      630.61      705.09     35.65 o
  -2  12  11        3.58       11.54     18.51 o
  -1  12  11     1228.88     1248.03     35.72 o
   0  12  11      797.00      833.64     29.53 o
   1  12  11      160.87      153.68     19.87 o
   2  12  11       27.22       25.85     18.36 o
   3  12  11        2.44       -4.70     18.48 o
   4  12  11       44.92       81.67     22.13 o
   5  12  11        0.21      -16.44     21.11 o
   6  12  11       38.28       25.78     29.95 o
  -7  13  11       66.94       67.68     25.03 o
  -6  13  11        5.10       38.82     19.42 o
  -5  13  11       51.39       98.78     22.12 o
  -4  13  11      732.43      744.69     29.29 o
  -3  13  11        0.15       -5.66     19.38 o
  -2  13  11      431.73      371.44     24.16 o
  -1  13  11      392.94      352.05     26.56 o
   0  13  11      763.95      802.26     31.53 o
   1  13  11      390.16      426.53     24.76 o
   2  13  11     1347.75     1348.18     39.54 o
   3  13  11      421.50      440.14     26.36 o
   4  13  11      551.37      510.89     30.76 o
   5  13  11      227.19      230.97     29.60 o
  -5  14  11     1482.91     1479.75     47.71 o
  -4  14  11       14.95       28.54     20.39 o
  -3  14  11     1799.78     1772.63     46.64 o
  -2  14  11       65.27       69.47     21.19 o
  -1  14  11     2171.47     2185.83     69.43 o
   0  14  11      251.63      272.45     24.36 o
   1  14  11     1271.48     1255.38     41.34 o
   2  14  11       87.46       96.72     21.27 o
   3  14  11     1008.69     1073.35     45.41 o
  -3  15  11      102.29      108.60     22.68 o
  -2  15  11      104.83       86.89     23.43 o
  -1  15  11       28.40       43.50     22.65 o
   0  15  11       11.42       12.65     22.07 o
   1  15  11       65.63       80.74     22.42 o
 -11   0  12      701.64      707.18     58.64 o
 -10   0  12      845.44      956.40     44.93 o
  -9   0  12     1966.62     1962.91     60.07 o
  -8   0  12     2797.65     2803.76     70.98 o
  -7   0  12       72.97       51.42     19.01 o
  -6   0  12     5173.60     5066.61    113.86 o
  -5   0  12       49.74       43.37     22.48 o
  -4   0  12     3782.50     3524.70     89.16 o
  -3   0  12        7.36       11.06     19.81 o
  -2   0  12     4422.88     4357.57     90.58 o
  -1   0  12      330.22      380.24     31.03 o
   0   0  12     4430.79     4549.97     94.04 o
   1   0  12        1.16      -22.31     20.95 o
   2   0  12     1670.04     1759.25     57.13 o
   3   0  12      849.97      796.99     44.30 o
   4   0  12      222.67      299.52     36.48 o
   5   0  12     1302.71     1193.10     54.73 o
   6   0  12      101.84      117.86     40.39 o
   7   0  12      310.52      388.15     59.23 o
   8   0  12       52.52       59.13     50.62 o
   9   0  12      451.44      521.38     64.94 o
 -11   1  12        2.05       20.16     18.89 o
 -10   1  12      485.25      551.03     25.99 o
  -9   1  12       29.79       48.38     17.93 o
  -8   1  12      413.68      429.10     23.97 o
  -7   1  12      215.48      192.78     15.46 o
  -6   1  12       90.73       84.51     15.36 o
  -5   1  12      234.11      298.49     19.57 o
  -4   1  12       68.89       47.98     16.11 o
  -3   1  12       12.02        1.76     14.14 o
  -2   1  12      188.66      188.19     16.62 o
  -1   1  12      130.13      121.00     16.15 o
   0   1  12      280.68      304.86     18.37 o
   1   1  12      106.24      138.39     16.54 o
   2   1  12      474.75      451.10     22.22 o
   3   1  12      895.51      889.27     32.84 o
   4   1  12       54.10       91.46     19.70 o
   5   1  12       81.34       59.18     19.91 o
   6   1  12      601.20      649.55     29.68 o
   7   1  12      126.26      131.56     28.83 o
   8   1  12       53.36       77.26     32.74 o
   9   1  12       17.62       -9.02     32.25 o
 -11   2  12       14.11       39.31     19.10 o
 -10   2  12        3.05      -23.18     17.64 o
  -9   2  12        5.71        1.55     17.75 o
  -8   2  12       99.87      129.44     20.33 o
  -7   2  12       87.09       89.83     16.42 o
  -6   2  12      187.16      194.46     16.11 o
  -5   2  12       94.94      100.97     15.53 o
  -4   2  12      506.81      475.84     22.54 o
  -3   2  12       88.09       86.29     15.07 o
  -2   2  12       79.64       88.72     15.28 o
  -1   2  12       27.16        9.98     14.50 o
   0   2  12       58.25       27.93     15.62 o
   1   2  12       78.10       67.48     15.92 o
   2   2  12        0.04      -18.64     16.00 o
   3   2  12      288.79      282.15     24.25 o
   4   2  12       42.93       46.18     20.17 o
   5   2  12       62.55      174.46     25.08 o
   6   2  12       65.78       56.67     19.10 o
   7   2  12       64.85       67.05     26.93 o
   8   2  12      150.23      132.54     34.16 o
   9   2  12        0.06      -24.40     30.93 o
 -11   3  12       69.46       81.33     20.30 o
 -10   3  12      834.09      818.17     31.41 o
  -9   3  12        0.66       -2.57     18.02 o
  -8   3  12      374.58      369.21     26.60 o
  -7   3  12      158.55      133.53     18.06 o
  -6   3  12      966.38      935.96     27.50 o
  -5   3  12       51.29       38.85     14.73 o
  -4   3  12       17.29        8.49     14.59 o
  -3   3  12     2607.44     2507.45     42.35 o
  -2   3  12      193.83      181.15     16.46 o
  -1   3  12      188.07      205.53     16.92 o
   0   3  12     1176.41     1203.27     33.29 o
   1   3  12     3578.06     3552.60     61.42 o
   2   3  12      766.10      780.61     29.16 o
   3   3  12      956.97      954.82     35.95 o
   4   3  12     1667.89     1708.45     49.64 o
   5   3  12      535.67      533.13     32.76 o
   6   3  12     1121.72     1126.56     49.09 o
   7   3  12      401.63      457.27     35.52 o
   8   3  12      622.91      588.35     44.91 o
   9   3  12        6.84      -22.11     34.84 o
 -11   4  12       14.31        5.41     19.65 o
 -10   4  12      890.27      894.57     32.59 o
  -9   4  12       82.52      113.01     20.46 o
  -8   4  12     3451.35     3364.74     62.80 o
  -7   4  12        7.99      -11.86     16.30 o
  -6   4  12     4065.21     4034.24     63.54 o
  -5   4  12        8.46       29.77     14.76 o
  -4   4  12     4516.75     4434.51     65.44 o
  -3   4  12        3.56       18.32     14.37 o
  -2   4  12     6653.05     6416.82     84.48 o
  -1   4  12       57.56      101.59     16.92 o
   0   4  12     6549.73     6521.70    100.84 o
   1   4  12      178.96      178.59     19.67 o
   2   4  12     4038.89     4032.51     70.99 o
   3   4  12     1089.04     1141.61     37.13 o
   4   4  12     1314.09     1238.82     43.35 o
   5   4  12     2333.89     2409.07     56.88 o
   6   4  12      654.11      618.24     38.69 o
   7   4  12     1682.02     1773.42     71.00 o
   8   4  12       32.18       52.24     37.25 o
   9   4  12     2578.31     2770.19     92.79 o
 -11   5  12       73.88       61.27     23.86 o
 -10   5  12      438.09      423.65     27.11 o
  -9   5  12       14.71       -2.84     18.82 o
  -8   5  12      294.07      350.51     25.85 o
  -7   5  12      201.13      204.68     20.14 o
  -6   5  12      428.24      385.47     21.75 o
  -5   5  12       42.16       82.19     15.55 o
  -4   5  12      118.91      123.30     16.39 o
  -3   5  12       39.89       29.29     16.10 o
  -2   5  12       37.43        5.68     14.57 o
  -1   5  12       44.99       34.68     16.18 o
   0   5  12      231.42      241.57     20.49 o
   1   5  12      158.15      169.17     21.42 o
   2   5  12       31.35       28.06     17.49 o
   3   5  12       19.94        1.31     18.78 o
   4   5  12      391.72      373.85     25.52 o
   5   5  12       12.16       -1.43     21.34 o
   6   5  12      292.56      307.60     32.46 o
   7   5  12        3.70        0.80     31.76 o
   8   5  12       67.58       20.62     38.19 o
 -10   6  12       53.97       54.55     21.43 o
  -9   6  12       35.99       38.22     23.30 o
  -8   6  12       26.08       20.86     20.54 o
  -7   6  12       29.33       46.80     18.89 o
  -6   6  12       49.77       54.77     17.67 o
  -5   6  12      154.30      180.86     18.59 o
  -4   6  12      436.60      415.80     20.93 o
  -3   6  12      135.20      171.25     16.98 o
  -2   6  12      258.26      246.98     18.68 o
  -1   6  12       49.93       59.10     16.71 o
   0   6  12     1453.19     1495.87     36.95 o
   1   6  12      798.34      823.58     28.66 o
   2   6  12        7.83       16.12     17.96 o
   3   6  12       12.84       17.82     18.76 o
   4   6  12       18.28       31.95     18.14 o
   5   6  12       35.48       79.06     19.40 o
   6   6  12       37.98      109.47     35.00 o
   7   6  12       27.16       -0.79     32.01 o
   8   6  12       39.58       80.35     34.76 o
 -10   7  12      749.36      793.59     35.60 o
  -9   7  12       12.93      -12.17     21.05 o
  -8   7  12      797.11      751.05     31.47 o
  -7   7  12      221.07      228.16     22.29 o
  -6   7  12      428.71      423.09     23.50 o
  -5   7  12      165.60      156.23     19.09 o
  -4   7  12      190.36      146.05     17.44 o
  -3   7  12      647.87      681.61     24.62 o
  -2   7  12      547.72      499.82     22.59 o
  -1   7  12      217.54      240.03     19.76 o
   0   7  12      757.86      843.57     27.66 o
   1   7  12     1987.63     2043.20     43.93 o
   2   7  12     1308.42     1298.61     39.96 o
   3   7  12      602.09      590.92     26.89 o
   4   7  12     1386.65     1489.29     54.66 o
   5   7  12        6.71       -2.82     19.36 o
   6   7  12     1737.87     1666.44     70.30 o
   7   7  12      469.70      508.08     45.59 o
   8   7  12      572.36      545.46     57.29 o
  -9   8  12      143.24      161.03     23.01 o
  -8   8  12     2070.62     2002.37     47.66 o
  -7   8  12       29.29       12.74     18.56 o
  -6   8  12     3362.06     3338.72     62.30 o
  -5   8  12        0.10       25.29     17.06 o
  -4   8  12     3726.62     3587.38     60.00 o
  -3   8  12      115.23      176.38     19.08 o
  -2   8  12     3902.67     3934.23     64.38 o
  -1   8  12      377.62      413.51     26.02 o
   0   8  12     3478.48     3616.42     60.40 o
   1   8  12       50.85       34.90     17.12 o
   2   8  12      483.85      536.62     26.38 o
   3   8  12      626.60      641.63     27.91 o
   4   8  12      413.30      385.43     29.35 o
   5   8  12      575.56      592.34     33.43 o
   6   8  12      194.31      224.91     39.13 o
   7   8  12      583.27      601.16     47.95 o
  -9   9  12      144.05      192.25     24.93 o
  -8   9  12        1.15      -20.93     17.59 o
  -7   9  12       18.36        9.70     18.75 o
  -6   9  12        4.75       17.44     17.83 o
  -5   9  12      199.57      251.85     23.65 o
  -4   9  12       29.34       49.72     18.57 o
  -3   9  12       96.06       67.02     18.95 o
  -2   9  12        6.29        2.00     16.10 o
  -1   9  12       93.22      104.77     17.56 o
   0   9  12        8.12       22.64     16.41 o
   1   9  12      360.26      339.89     22.51 o
   2   9  12       24.75        5.69     18.38 o
   3   9  12       38.00       67.35     20.64 o
   4   9  12        4.12      -10.72     18.97 o
   5   9  12      116.05       75.26     23.57 o
   6   9  12       46.83       32.27     33.07 o
   7   9  12        2.55      -29.55     32.35 o
  -8  10  12      323.49      276.76     24.10 o
  -7  10  12      141.16       99.54     21.22 o
  -6  10  12      261.66      278.95     22.28 o
  -5  10  12       12.81       32.74     17.97 o
  -4  10  12      335.63      383.62     26.58 o
  -3  10  12        7.44       15.45     18.87 o
  -2  10  12       41.71       21.61     16.78 o
  -1  10  12        4.14        6.36     16.75 o
   0  10  12      265.67      264.62     21.48 o
   1  10  12      139.03      122.73     19.14 o
   2  10  12       81.28       66.36     19.27 o
   3  10  12       12.51        2.69     18.64 o
   4  10  12      124.24       91.13     23.22 o
   5  10  12      276.47      291.75     27.94 o
   6  10  12        1.20       30.97     34.15 o
  -7  11  12        3.06       -3.00     20.87 o
  -6  11  12       98.34       97.38     24.77 o
  -5  11  12       69.28       25.36     20.07 o
  -4  11  12       56.09       63.27     19.76 o
  -3  11  12      760.53      789.55     31.96 o
  -2  11  12        5.50       33.27     18.23 o
  -1  11  12        3.96        9.97     18.98 o
   0  11  12       71.15       93.07     19.37 o
   1  11  12      673.03      644.92     27.91 o
   2  11  12       46.60       34.84     19.86 o
   3  11  12      359.65      339.29     24.26 o
   4  11  12      511.05      625.43     36.05 o
   5  11  12      207.44      240.36     26.79 o
  -6  12  12     1539.74     1759.63     57.76 o
  -5  12  12       14.36       32.08     20.70 o
  -4  12  12     1914.52     2020.73     53.90 o
  -3  12  12       57.44       53.52     20.26 o
  -2  12  12     1034.89     1005.34     35.61 o
  -1  12  12       46.91       34.67     21.48 o
   0  12  12     1773.50     1936.91     47.62 o
   1  12  12      167.56      179.30     22.41 o
   2  12  12      690.02      707.97     30.93 o
   3  12  12      163.58      138.45     21.80 o
   4  12  12      823.62      958.30     45.24 o
  -5  13  12       35.38       40.84     21.80 o
  -4  13  12       28.84      -22.24     19.59 o
  -3  13  12       34.38       13.06     20.54 o
  -2  13  12       27.67       24.53     21.46 o
  -1  13  12       69.65       98.70     22.92 o
   0  13  12        0.25      -10.30     24.92 o
   1  13  12       51.79       -0.38     21.01 o
   2  13  12        7.59       -6.02     20.13 o
   3  13  12      228.02      241.94     25.74 o
  -3  14  12      517.51      543.93     37.78 o
  -2  14  12      238.50      258.50     26.38 o
  -1  14  12      205.60      171.49     25.02 o
   0  14  12      104.45       67.97     24.63 o
 -10   1  13      125.17       66.99     22.30 o
  -9   1  13       24.29       39.52     20.94 o
  -8   1  13        0.46      -24.63     19.88 o
  -7   1  13      107.48       77.62     15.50 o
  -6   1  13      265.93      187.69     17.90 o
  -5   1  13        6.75       13.04     16.48 o
  -4   1  13     1116.88     1087.89     32.17 o
  -3   1  13      206.73      233.84     20.50 o
  -2   1  13      583.42      464.58     22.16 o
  -1   1  13      906.91      937.33     27.96 o
   0   1  13     1151.25     1112.53     30.32 o
   1   1  13      313.33      302.97     20.51 o
   2   1  13      703.12      663.88     30.32 o
   3   1  13       66.72       93.79     26.47 o
   4   1  13      463.96      441.72     27.24 o
   5   1  13      107.77       42.78     23.27 o
   6   1  13      106.52       61.46     19.98 o
   7   1  13      149.84      175.73     27.95 o
   8   1  13       11.38      -22.09     31.78 o
 -10   2  13      240.35      207.71     26.86 o
  -9   2  13      679.58      639.85     28.99 o
  -8   2  13      132.05      151.74     23.06 o
  -7   2  13     3737.45     3801.60     61.89 o
  -6   2  13        3.55        7.97     14.98 o
  -5   2  13     5241.32     5155.97     78.10 o
  -4   2  13      196.25      219.06     20.70 o
  -3   2  13     3796.94     3883.27     65.84 o
  -2   2  13      467.29      492.28     26.33 o
  -1   2  13     8554.98     8331.81    110.86 o
   0   2  13        1.55       38.27     16.26 o
   1   2  13     2205.42     2381.34     48.54 o
   2   2  13      882.32      920.24     32.43 o
   3   2  13     2462.13     2443.78     55.25 o
   4   2  13     1052.40     1109.96     38.23 o
   5   2  13      478.90      493.85     37.46 o
   6   2  13     1051.35     1160.21     53.76 o
   7   2  13       34.85       57.26     28.93 o
   8   2  13      675.74      747.68     49.10 o
 -10   3  13       16.70      -16.64     20.42 o
  -9   3  13      626.84      638.91     29.09 o
  -8   3  13       31.14       16.32     21.08 o
  -7   3  13      925.53      856.83     27.22 o
  -6   3  13      195.59      215.60     18.56 o
  -5   3  13      282.87      339.97     21.97 o
  -4   3  13        1.82        0.73     17.37 o
  -3   3  13      152.93      132.78     19.09 o
  -2   3  13       15.93       -4.64     15.51 o
  -1   3  13      415.18      432.99     21.72 o
   0   3  13      447.88      513.29     23.28 o
   1   3  13      471.09      465.37     22.80 o
   2   3  13      217.41      205.57     22.05 o
   3   3  13      693.80      698.02     32.95 o
   4   3  13       34.21       35.43     22.32 o
   5   3  13      946.89      920.91     42.22 o
   6   3  13       24.93       12.72     28.28 o
   7   3  13      683.45      733.86     50.71 o
   8   3  13        0.64       -3.69     32.56 o
 -10   4  13       28.18       55.52     22.40 o
  -9   4  13        4.73        8.24     20.74 o
  -8   4  13        2.00       22.91     21.30 o
  -7   4  13      399.72      392.25     23.80 o
  -6   4  13       40.76       65.51     17.57 o
  -5   4  13        1.77       49.95     15.92 o
  -4   4  13       12.50       57.81     16.09 o
  -3   4  13      151.27      166.04     18.63 o
  -2   4  13       37.95       23.17     16.16 o
  -1   4  13        4.18      -16.45     15.19 o
   0   4  13       88.12       81.50     18.05 o
   1   4  13       92.58      127.97     20.17 o
   2   4  13       59.39       36.20     19.99 o
   3   4  13       29.93       11.50     20.19 o
   4   4  13       34.42       61.81     22.37 o
   5   4  13      145.44      165.13     23.33 o
   6   4  13      147.28      132.61     30.65 o
   7   4  13       11.25       83.21     33.73 o
  -9   5  13      526.03      579.46     30.24 o
  -8   5  13      263.46      288.76     26.12 o
  -7   5  13      725.21      715.40     28.91 o
  -6   5  13        0.12        5.64     16.94 o
  -5   5  13       16.64       18.07     15.55 o
  -4   5  13       85.92       72.10     16.80 o
  -3   5  13       28.66       -1.74     16.32 o
  -2   5  13      563.14      493.93     25.00 o
  -1   5  13      885.75      929.50     29.67 o
   0   5  13     1434.60     1520.37     41.53 o
   1   5  13     1151.36     1164.18     36.77 o
   2   5  13     1259.28     1226.91     39.49 o
   3   5  13     1181.07     1294.05     50.70 o
   4   5  13      393.61      437.28     27.86 o
   5   5  13      791.91      868.48     36.01 o
   6   5  13       96.10       93.38     34.83 o
   7   5  13      333.03      317.64     41.98 o
  -9   6  13     1386.85     1441.16     45.37 o
  -8   6  13       30.35       36.02     23.27 o
  -7   6  13     3062.40     2963.95     60.58 o
  -6   6  13       18.27       -0.25     17.71 o
  -5   6  13     1561.94     1608.55     41.95 o
  -4   6  13        0.06       19.14     16.21 o
  -3   6  13     3261.80     3281.60     56.26 o
  -2   6  13      535.39      556.90     24.58 o
  -1   6  13     4138.78     4116.87     66.85 o
   0   6  13      107.98      112.06     19.78 o
   1   6  13     2487.12     2604.49     54.89 o
   2   6  13      328.64      352.63     25.79 o
   3   6  13      867.86      856.79     35.05 o
   4   6  13      848.03      913.44     35.99 o
   5   6  13      421.78      381.49     26.08 o
   6   6  13     1667.87     1661.03     95.10 o
   7   6  13      157.25      180.56     50.09 o
  -9   7  13       45.11       65.95     23.58 o
  -8   7  13      280.91      298.85     22.05 o
  -7   7  13       74.07       80.60     20.75 o
  -6   7  13      366.34      372.36     23.59 o
  -5   7  13       79.41       58.41     18.06 o
  -4   7  13      318.15      348.41     23.66 o
  -3   7  13       46.32       44.92     16.87 o
  -2   7  13        1.49       -8.13     15.85 o
  -1   7  13        1.72        3.99     16.35 o
   0   7  13       15.61       32.38     17.10 o
   1   7  13        0.85      -22.79     17.84 o
   2   7  13       14.44       -8.98     19.38 o
   3   7  13       39.42       23.16     19.09 o
   4   7  13        6.30        3.82     19.05 o
   5   7  13       10.64        6.92     21.03 o
   6   7  13       26.95       28.54     34.52 o
  -8   8  13       51.28       76.71     17.93 o
  -7   8  13      694.66      676.59     36.62 o
  -6   8  13      298.84      316.58     24.19 o
  -5   8  13      589.95      562.72     27.36 o
  -4   8  13       66.55       68.34     18.61 o
  -3   8  13      539.12      611.43     26.82 o
  -2   8  13       31.86       39.80     17.17 o
  -1   8  13      563.93      564.22     26.04 o
   0   8  13      537.64      560.00     26.39 o
   1   8  13       83.50       50.48     18.23 o
   2   8  13        0.09       -2.88     20.01 o
   3   8  13      262.80      294.44     24.82 o
   4   8  13        1.41       22.66     20.59 o
   5   8  13       85.92      131.34     25.49 o
   6   8  13      405.44      401.81     44.57 o
  -7   9  13      203.98      244.13     24.77 o
  -6   9  13       37.82       25.06     19.25 o
  -5   9  13        0.67      -10.10     17.99 o
  -4   9  13      182.14      200.86     21.50 o
  -3   9  13        5.44        6.00     19.50 o
  -2   9  13      306.34      305.93     21.18 o
  -1   9  13      410.74      476.90     25.22 o
   0   9  13      371.94      425.10     24.48 o
   1   9  13      101.27      113.58     20.83 o
   2   9  13      639.06      625.25     30.83 o
   3   9  13      240.50      257.70     24.63 o
   4   9  13      208.85      257.36     26.35 o
   5   9  13      639.79      697.76     36.88 o
  -7  10  13     1118.50     1185.54     40.23 o
  -6  10  13       27.20       27.44     19.45 o
  -5  10  13      975.51      960.02     33.07 o
  -4  10  13        0.38       -9.31     19.68 o
  -3  10  13     1151.81     1214.40     38.61 o
  -2  10  13       25.74       18.82     25.55 o
  -1  10  13      691.65      737.92     33.12 o
   0  10  13        6.96       28.95     21.75 o
   1  10  13      444.23      483.72     27.33 o
   2  10  13      156.89      187.33     22.22 o
   3  10  13      194.96      229.64     24.86 o
   4  10  13      228.45      231.71     29.61 o
  -6  11  13        3.26        2.24     19.59 o
  -5  11  13      202.08      187.95     25.17 o
  -4  11  13       37.80       41.80     20.90 o
  -3  11  13       47.91       60.48     20.88 o
  -2  11  13      228.74      230.28     23.75 o
  -1  11  13        0.98      -24.64     30.46 o
   0  11  13      285.86      339.59     30.12 o
   1  11  13       15.54       27.26     19.76 o
   2  11  13       33.28        5.80     20.66 o
   3  11  13      112.55      121.84     23.99 o
  -4  12  13      402.13      442.81     27.90 o
  -3  12  13      165.31      160.88     24.66 o
  -2  12  13       37.99       47.51     21.80 o
  -1  12  13      335.19      331.94     26.76 o
   0  12  13       82.14       84.94     21.98 o
   1  12  13        0.45      -15.73     21.40 o
   2  12  13       75.51       77.34     21.64 o
  -9   0  14       10.84        2.19     30.03 o
  -8   0  14     1137.09     1186.53     62.24 o
  -7   0  14       42.66       98.79     23.86 o
  -6   0  14     1136.45     1094.02     44.01 o
  -5   0  14      187.05      173.13     28.16 o
  -4   0  14     2489.17     2666.96     75.30 o
  -3   0  14       19.14       41.67     25.48 o
  -2   0  14      956.98      807.64     49.33 o
  -1   0  14       15.70       36.31     24.07 o
   0   0  14     2662.47     2678.53     68.76 o
   1   0  14      291.32      331.09     37.13 o
   2   0  14      265.95      255.30     35.60 o
   3   0  14      771.61      753.97     47.71 o
   4   0  14      207.44      204.11     34.73 o
   5   0  14      950.47      992.23     62.97 o
   6   0  14       45.63       42.36     36.86 o
  -9   1  14        0.14      -42.81     21.40 o
  -8   1  14      118.93       85.90     35.88 o
  -7   1  14       14.72      -14.16     14.95 o
  -6   1  14        1.59       -3.20     16.12 o
  -5   1  14      117.51       62.11     18.45 o
  -4   1  14        6.08      -25.84     17.41 o
  -3   1  14      524.49      494.03     37.96 o
  -2   1  14      413.20      385.90     22.75 o
  -1   1  14        2.61      -22.48     15.95 o
   0   1  14       51.96       65.23     17.13 o
   1   1  14     1512.50     1529.39     39.92 o
   2   1  14      223.04      208.25     22.78 o
   3   1  14        5.85      -24.13     20.37 o
   4   1  14       64.18       45.40     21.62 o
   5   1  14        0.95        7.01     25.05 o
   6   1  14      133.46      123.72     22.10 o
  -9   2  14      106.79      111.52     25.33 o
  -8   2  14        4.35      -15.35     21.43 o
  -7   2  14      119.75      126.09     19.85 o
  -6   2  14      253.20      263.66     19.94 o
  -5   2  14      466.43      513.09     24.47 o
  -4   2  14        5.32      -10.16     17.43 o
  -3   2  14       35.12       16.99     17.95 o
  -2   2  14       33.62        9.48     17.41 o
  -1   2  14       23.39        2.76     16.24 o
   0   2  14        1.20        5.75     16.57 o
   1   2  14        1.04       -2.61     19.33 o
   2   2  14        1.06      -36.40     18.79 o
   3   2  14       80.51       46.47     20.13 o
   4   2  14       24.48       13.53     21.84 o
   5   2  14       94.46       90.73     25.15 o
   6   2  14        9.77       31.89     31.53 o
  -9   3  14        0.82      -28.46     20.10 o
  -8   3  14       83.05       82.95     23.76 o
  -7   3  14        2.23      -25.90     15.52 o
  -6   3  14      136.18      106.25     19.51 o
  -5   3  14      459.37      409.72     23.05 o
  -4   3  14       86.44       83.76     19.24 o
  -3   3  14     1033.40      965.95     32.31 o
  -2   3  14      267.72      263.59     20.80 o
  -1   3  14      285.81      262.92     19.80 o
   0   3  14     1055.08     1060.09     31.55 o
   1   3  14     1284.73     1228.06     38.60 o
   2   3  14      421.84      438.55     26.86 o
   3   3  14      258.57      217.96     23.69 o
   4   3  14      237.93      231.10     25.31 o
   5   3  14      198.35      168.16     26.94 o
   6   3  14      351.46      354.50     34.80 o
  -8   4  14     1820.29     1826.84     50.49 o
  -7   4  14       13.81       12.39     19.67 o
  -6   4  14     3075.61     3216.71     60.13 o
  -5   4  14      148.22      169.87     18.82 o
  -4   4  14     3717.87     3802.90     89.30 o
  -3   4  14      438.74      442.74     24.65 o
  -2   4  14     3637.48     3564.85     65.90 o
  -1   4  14      377.59      370.55     21.78 o
   0   4  14     3665.70     3686.26     63.10 o
   1   4  14       71.93       54.16     20.21 o
   2   4  14     1393.78     1487.08     42.40 o
   3   4  14      345.80      350.84     27.28 o
   4   4  14      947.00     1005.99     39.14 o
   5   4  14     1120.11     1214.76     49.05 o
   6   4  14      831.69      935.85     49.74 o
  -8   5  14      184.64      197.84     26.00 o
  -7   5  14        0.05       15.41     19.19 o
  -6   5  14       47.99       33.01     18.71 o
  -5   5  14        1.17        8.45     17.25 o
  -4   5  14        1.01       16.57     16.78 o
  -3   5  14       69.47       79.32     20.75 o
  -2   5  14       42.52       41.99     19.93 o
  -1   5  14      153.68      130.16     19.94 o
   0   5  14      214.06      245.06     21.91 o
   1   5  14      526.30      529.33     29.88 o
   2   5  14      226.92      252.01     28.41 o
   3   5  14      234.77      267.85     26.37 o
   4   5  14      762.42      783.18     38.38 o
   5   5  14       15.49       -2.92     20.34 o
  -8   6  14      228.21      187.03     31.83 o
  -7   6  14      299.10      244.37     24.53 o
  -6   6  14      693.21      681.40     29.59 o
  -5   6  14      498.20      489.17     25.40 o
  -4   6  14      299.02      331.99     22.99 o
  -3   6  14       12.20       21.17     17.26 o
  -2   6  14       52.18        2.24     19.34 o
  -1   6  14      168.56      181.84     21.04 o
   0   6  14      210.46      254.61     23.60 o
   1   6  14       66.75       93.93     22.13 o
   2   6  14       58.34       37.04     22.23 o
   3   6  14        1.29        2.51     21.51 o
   4   6  14      406.21      455.98     27.22 o
   5   6  14        9.97       10.93     26.20 o
  -7   7  14      104.10       94.95     22.55 o
  -6   7  14      140.75      139.78     23.40 o
  -5   7  14        4.49       -6.14     18.49 o
  -4   7  14       27.76       29.27     20.32 o
  -3   7  14      142.17       80.71     19.38 o
  -2   7  14      338.02      371.94     23.82 o
  -1   7  14      113.98      134.22     19.65 o
   0   7  14      388.30      394.81     26.29 o
   1   7  14      974.40      969.89     37.79 o
   2   7  14     1166.11     1258.39     42.37 o
   3   7  14       29.09       19.07     20.37 o
   4   7  14      394.01      395.54     27.53 o
   5   7  14      116.23      139.09     39.22 o
  -6   8  14     1169.15     1168.60     40.03 o
  -5   8  14       21.23       59.03     19.41 o
  -4   8  14     1356.41     1445.37     40.33 o
  -3   8  14      132.20      105.74     20.57 o
  -2   8  14     1200.66     1102.99     35.42 o
  -1   8  14       44.48       31.21     19.60 o
   0   8  14     1273.51     1331.81     43.31 o
   1   8  14       98.05      117.04     23.96 o
   2   8  14      188.85      165.12     26.17 o
   3   8  14      308.70      309.04     26.64 o
   4   8  14      386.23      399.06     30.18 o
  -6   9  14       23.65        0.69     30.42 o
  -5   9  14      206.12      206.00     22.56 o
  -4   9  14       13.50       -7.19     19.76 o
  -3   9  14        0.77      -22.60     18.85 o
  -2   9  14       42.87       61.71     21.51 o
  -1   9  14       25.30       42.79     19.89 o
   0   9  14        1.56       16.43     20.40 o
   1   9  14       15.69      -34.82     22.65 o
   2   9  14       79.54       78.52     23.17 o
   3   9  14      112.92      143.78     24.47 o
  -4  10  14       26.93       36.99     20.24 o
  -3  10  14      125.97      125.93     22.52 o
  -2  10  14       99.74       50.46     22.15 o
  -1  10  14       80.59       59.20     26.07 o
   0  10  14        0.78       -2.26     22.79 o
   1  10  14       36.90       49.47     22.15 o
   2  10  14        8.88       18.63     24.74 o
  -1  11  14      169.23      225.25     43.39 o
  -7   1  15      115.71      137.91     19.26 o
  -6   1  15      187.43      205.35     20.35 o
  -5   1  15        8.29      -10.57     17.89 o
  -4   1  15       78.56       44.17     19.15 o
  -3   1  15       17.26       -0.26     18.91 o
  -2   1  15      121.89      113.47     27.50 o
  -1   1  15      130.89      143.56     19.41 o
   0   1  15       67.47       70.82     19.97 o
   1   1  15      251.01      234.49     23.12 o
   2   1  15       96.34      100.04     21.58 o
   3   1  15      220.84      212.09     24.90 o
   4   1  15       33.53       23.69     23.07 o
   5   1  15      371.24      369.65     43.60 o
  -7   2  15     2193.36     2263.43     47.06 o
  -6   2  15      190.68      200.78     20.85 o
  -5   2  15     1232.47     1269.05     36.23 o
  -4   2  15       33.10       80.05     19.79 o
  -3   2  15     2307.80     2376.79     57.94 o
  -2   2  15      217.57      226.78     22.14 o
  -1   2  15     1008.09     1029.72     33.05 o
   0   2  15        2.61       -7.30     19.20 o
   1   2  15      883.80      866.63     32.74 o
   2   2  15      138.21      208.40     24.52 o
   3   2  15      369.60      412.22     28.09 o
   4   2  15      424.02      489.63     29.49 o
  -7   3  15       55.55       75.22     19.50 o
  -6   3  15        6.36      -19.76     23.76 o
  -5   3  15       10.73        5.27     17.89 o
  -4   3  15       47.06       46.93     19.26 o
  -3   3  15        0.23      -24.39     18.87 o
  -2   3  15       85.09       85.84     20.67 o
  -1   3  15       72.52       36.51     18.89 o
   0   3  15      241.78      258.35     23.42 o
   1   3  15      401.97      418.35     26.27 o
   2   3  15      151.38      129.06     25.15 o
   3   3  15      584.13      575.54     30.58 o
   4   3  15       85.33      122.03     23.98 o
  -7   4  15       17.88      -13.72     16.43 o
  -6   4  15      171.70      204.01     21.72 o
  -5   4  15       58.27      100.90     20.73 o
  -4   4  15      766.01      760.18     29.25 o
  -3   4  15       27.16       36.46     19.55 o
  -2   4  15       32.86       67.94     19.94 o
  -1   4  15        0.89       -0.36     21.83 o
   0   4  15       87.55       83.52     20.66 o
   1   4  15        8.66        4.64     20.48 o
   2   4  15        8.99        2.61     20.74 o
   3   4  15        1.13      -11.10     21.08 o
   4   4  15       48.27       58.14     22.68 o
  -6   5  15        0.74      -30.10     19.34 o
  -5   5  15        9.14      -21.01     19.62 o
  -4   5  15       13.48       55.67     20.41 o
  -3   5  15      229.75      228.28     22.72 o
  -2   5  15      172.56      200.67     23.37 o
  -1   5  15      311.06      350.69     28.15 o
   0   5  15      323.32      320.93     25.09 o
   1   5  15      585.93      586.51     30.69 o
   2   5  15      471.55      447.32     28.17 o
   3   5  15      300.58      329.64     26.82 o
  -6   6  15       31.08       26.13     20.65 o
  -5   6  15     1655.90     1640.16     58.80 o
  -4   6  15        0.00       13.03     19.64 o
  -3   6  15     1663.67     1643.74     60.57 o
  -2   6  15      557.26      452.49     27.71 o
  -1   6  15      912.73      996.20     35.06 o
   0   6  15       55.54      117.69     22.78 o
   1   6  15      194.19      246.47     25.03 o
   2   6  15      376.21      370.36     29.12 o
   3   6  15      302.47      322.49     28.97 o
  -5   7  15       59.87       78.77     22.71 o
  -4   7  15      121.78      116.40     22.38 o
  -3   7  15       21.00       26.00     21.17 o
  -2   7  15      391.23      486.30     33.33 o
  -1   7  15       22.54       38.37     21.39 o
   0   7  15      306.36      381.43     30.58 o
   1   7  15      111.25      135.16     25.25 o
   2   7  15      275.53      289.30     28.08 o
  -4   8  15      725.49      738.00     77.49 o
  -3   8  15        5.40       -8.86     19.74 o
  -2   8  15       13.04       22.86     20.82 o
  -1   8  15        1.64      -10.83     21.29 o
   0   8  15      179.69      209.18     28.41 o
   1   8  15        0.44        4.65     23.03 o
  -5   0  16      231.44      269.83     34.44 o
  -4   0  16      672.05      736.98     52.11 o
  -3   0  16      163.96      203.06     35.61 o
  -2   0  16      821.66      791.05     45.88 o
  -1   0  16        3.57       37.07     32.59 o
   0   0  16      472.50      539.89     40.76 o
   1   0  16        3.13       28.23     29.24 o
   2   0  16       93.78       75.01     31.72 o
  -5   1  16       23.22       54.45     19.64 o
  -4   1  16        3.42      -37.31     18.65 o
  -3   1  16       21.37       31.32     20.49 o
  -2   1  16       10.79      -38.56     19.28 o
  -1   1  16        1.37       -8.35     21.97 o
   0   1  16      140.43      125.05     25.76 o
   1   1  16      104.77      131.25     22.89 o
   2   1  16      154.57      187.92     23.98 o
  -5   2  16        0.79      -23.35     18.73 o
  -4   2  16        6.00       30.25     19.79 o
  -3   2  16      104.72       96.74     21.44 o
  -2   2  16       94.11      111.77     21.57 o
  -1   2  16       50.84       53.24     21.89 o
   0   2  16      184.68      180.08     24.53 o
   1   2  16       27.19        8.98     20.76 o
   2   2  16      201.01      250.19     41.03 o
  -4   3  16       17.01       15.65     19.10 o
  -3   3  16       14.63        0.10     19.80 o
  -2   3  16       64.71       77.23     21.76 o
  -1   3  16        3.56      -17.91     20.48 o
   0   3  16      293.48      321.96     26.74 o
   1   3  16      311.98      310.56     25.71 o
  -4   4  16     1410.43     1452.67     68.64 o
  -3   4  16       59.28       10.40     20.31 o
  -2   4  16     1051.51     1139.94     39.57 o
  -1   4  16       98.31      130.91     23.53 o
   0   4  16      141.09      130.72     29.54 o
   1   4  16      132.78      189.85     39.07 o
  -2   5  16        5.08        1.45     21.37 o
  -1   5  16      518.10      541.18     36.74 o
 
